# Supplementary material for: The cytokines HGF and CXCL13 predict the severity and the mortality in COVID-19 patients
Source: Nat Commun. 2021 Aug 9;12:4888. doi: 10.1038/s41467-021-25191-5 (PMC8352963; doi:10.1038/s41467-021-25191-5)
Supplement: Supplementary file 4 — Supplementary Data 1 [file 41467_2021_25191_MOESM4_ESM.xlsx]

## Sheet: Panel 1
							Dilution
		Isotope	Marker	Clone	Provider	Reference	Extra	Intra
		106Pd	CCR6 (CD196))	11A9	Pharmingen	559560		1:160
		111Cd	CD141	1A4	BD	559780		1:400
		112Cd	CD69	FN50	Biolegend	310939		1:666
		113In	CD8a	RPA-T8	Biolegend	301018		1:400
		115In	CD4	RPA-T4	Biolegend	300570		1:400
		116Cd	IgA2	A9604D2	Southern Biotech.	9140-01		1:400
		141Pr	CD45	HI30	Fluidigm	3141009B	1:166
		142Nd	CD19	HIB19	Fluidigm	3142001B		1:250
		143Nd	CD278 (ICOS)	C398.4A	Biolegend	313502		1:333
		144Nd	IgG3	HP6047	Biolegend	411302		1:400
		145Nd	CD31(PECAM-1)	WM59	Fluidigm	3145004B		1:333
		146Nd	IgD	IA6-2	Fluidigm	3146005B		1:400
		147Sm	CD7	CD7-6B7	Fluidigm	3147006B	1:200
		148Nd	IgA1	B3506B4	Southern Biotech.	9130-01		1:400
		149Sm	CD127	A019D5	Fluidigm	3149011B		1:333
		150Nd	IgG1	G17-1	BD	555868		1:250
		151Eu	CD123	6H6	Fluidigm	3151001B		1:250
		152Sm	CD21	BL13	Fluidigm	3152010B		1:400
		153Eu	CD62L	DREG-56	Fluidigm	3153004B		1:400
		154Sm	CD3	UCHT1	Fluidigm	3154003B	1:200
		155Gd	CD27	L128	Fluidigm	3155001B		1:400
		156Gd	TCR γδ	B1	Biolegend	331202	1:133	1:266
		158Gd	CD10	HI10a	Fluidigm	3158011B		1:266
		159Tb	CCR7(CD197)	G043H7	Fluidigm	3159003A	1:200	1:400
		160Gd	CD14	M5E2	Fluidigm	3160001B		1:210
		161Dy	CD1c	L161	Biolegend	331502		1:400
		162Dy	CD11c	Bu15	Fluidigm	3162005B		1:210
		163Dy	CD183(CXCR3)	G025H7	Fluidigm	3163004B	1:166
		164Dy	CD185(CXCR5)	51505	Fluidigm	3164029B	1:266	1:666
		165Ho	CD45RO	UCHL1	Fluidigm	3165011B		1:400
		166Er	CD24	ML5	Fluidigm	3166007B		1:363
		167Er	CD38	HIT2	Fluidigm	3167001B		1:333
		168Er	CD66b	G10F5	Pharmingen	555723		1:400
		169Tm	CD25	2A3	Fluidigm	3169003C		1:400
		170Er	CD45RA	HI100	Fluidigm	3170010B		1:400
		171Yb	CD20	2H7	Fluidigm	3171012B		1:400
		172Yb	IgM	MHM-88	Fluidigm	3172004B		1:400
		173Yb	TCRab	T10B9.1A-31	BD	555546		1:666
		174Yb	HLA-DR	L243	Fluidigm	3174001B		1:266
		175Lu	CD279(PD-1)	EH12.2H7	Fluidigm	3175008B		1:400
		176Yb	CD56	HCD56	Fluidigm	3176001B		1:210
		194Pt	CCR4(CD194)	L291H4	Biolegend	359402		1:400
		198Pt	IgG2	HP6002	Biolegend	411102		1:400
		209Bi	CD16	3G8	Fluidigm	3209002B		1:400

## Sheet: Panel 2
							Dilution
		Isotope	Marker	Clone	Provider	Reference	Extra 1	Extra 2	Intra	Barcoding
		89Y	CD45	HI30	Biolegend	3089003B	1:166			Barcoding
		106Cd	CD45	HI30	Biolegend	304002	1:333
		110Cd	CD45	HI30	Biolegend	304002	1:250			Barcoding
		111Cd	CD3	UCHT1	Fluidigm	555329	1:200
		112Cd	CD45	HI30	Fluidigm	304002	1:200	1:400		Barcoding
		113In	CD8	RPA-T8	Fluidigm	301074	1:166	1:666
		114Cd	CD3	UCHT1	Biolegend	555329	1:166			Barcoding
		115In	CD4	RPA-T4	Fluidigm	300570	1:166
		116Cd	CD3	UCHT1	Biolegend	555329	1:125			Barcoding
		141Pr	CCR6	G034E3	Biolegend	3141003A	1:100	1:666
		142Nd	CD44	IM7	Fluidigm	103051	1:100
		143Nd	ICOS	C398.4A	Biolegend	313502	1:111
		144Nd	CCR5	NP-6G4	Pharmingen	3144007A		1:105
		145Nd	CD31	WM59	Biolegend	3145004B		1:1000
		146Nd	Gata3	TWAJ	Biolegend	14-9966-82		1:1000
		147Sm	2B4 (CD244)	C1.7	Biolegend	329502		1:400
		148Nd	PDL1	29E.2A3	Fluidigm	3148017B		1:400
		149Sm	CCR4	L291H4	Biolegend	3149029A		1:400
		150Nd	OX40	ACT35	Biolegend	3150023B		1:400
		151Eu	PD1	EH12.2H7	Fluidigm	329926		1:400
		152Sm	CD40L(CD154)	TRAP1	Fluidigm	555698		1:400
		153Eu	TIGIT	MBSA43	Fluidigm	3153019B		1:400
		154Sm	CXCR3	G025H7	Fluidigm	353750		1:400
		155Gd	CD27	L128	Fluidigm	3155001B		1:400
		156Gd	FoxP3	PCH101	e-Biosciences	14-4776-82		1:400
		158Gd	CD25	M-A251	Pharmingen	356102		1:400
		159Tb	CCR7	G043H7	Fluidigm	353222		1:333
		160Gd	Tbet	4B10	Fluidigm	3160010B		1:333
		161Dy	CD95(FAS)	DX2	Fluidigm	14-0959-82		1:333
		162Dy	CD69	FN50	Fluidigm	3162001B		1:266
		163Dy	CD38	HIT2	BD	303535		1:222
		164Dy	CD45RO	UCHL1	Pharmingen	3164007B		1:222
		165Ho	Ki67	Ki67	Biolegend	350523		1:222
		166Er	NKG2D	ON72	R&D Systems	3166016B		1:166
		167Er	CXCR5	J252D4	Fluidigm	356902		1:153
		168Er	CCR9	L053E8	Fluidigm	3168011A			1:285
		169Tm	Bcl2	100	Biolegend	658702			1:285
		170Er	CD45RA	HI100	Biolegend	3170010B			1:285
		171Yb	CD151	50/6	e-Biosciences	556056			1:200
		172Yb	LAG3(CD223)	874501	e-Biosciences	MAB23193			1:200
		174Yb	HLADR	L243	e-Biosciences	3174001B			1:200
		175Lu	RorγT	AFKJS-9	Fluidigm	14-6988-82	1:142
		176Yb	CD127	A019D5	Biolegend	3176004B	1:142
		194Pt	CD57	NK-1	Biolegend	555618	1:142
		198Pt	CD45	HI30	Pharmingen	304002		1:166		Barcoding
		209Bi	CD16	3G8	Pharmingen	3209002B		1:166

## Sheet: Panel 3
							Dilution
		Isotope	Marker	Clone	Provider	Reference	Extra	Intra	Barcoding
		89Y	CD45	HI30	Fluidigm France	3089003B	1:333		Barcoding
		105Pd	Paladium	n/a	Trace Sciences	n/a		400nM	Barcoding
		104Pd	Paladium	n/a	Trace Sciences	n/a		400nM	Barcoding
		106Pd	Paladium	n/a	Trace Sciences	n/a		400nM	Barcoding
		108Pd	Paladium	n/a	Trace Sciences	n/a		400nM	Barcoding
		110Pd	Paladium	n/a	Trace Sciences	n/a		400nM	Barcoding
		111Cd	CD45	HI30	Biolegend	304002	1:400		Barcoding
		113In	CD8	RPA-T8	Biolegend	301018	1:666
		114Cd	CD45	HI30	Biolegend	304002	1:400		Barcoding
		115In	CD4	RPA-T4	Biolegend	300516	1:666
		116Cd	CD45	HI30	Biolegend	304002	1:400		Barcoding
		141Pr	CD45	HI30	Fluidigm France	3141009B	1:285		Barcoding
		142Nd	CD19	HIB19	Fluidigm France	3142001B	1:250
		143Nd	CD1c	L161	Biolegend	331502	1:333
		144Nd	CD69	FN50	Fluidigm France	3144018B	1:333
		145Nd	CD31	WM59	Fluidigm France	3145004B	1:333
		146Nd	CD86	IT2.2	Biolegend	305410	1:333
		147Sm	CD7	CD7-6B7	Fluidigm France	3147006B	1:166
		148Nd	CD39	A1	Biolegend	328221	1:1000
		149Sm	CD56	NCAM16.2	Fluidigm France	3149021B	1:444
		150Nd	pSTAT5	47	Fluidigm France	3150005A		1:240
		151Eu	CD123	6H6	Fluidigm France	3151001B	1:250
		152Sm	CD21	BL13	Fluidigm France	3152010B	1:400
		153Eu	pSTAT1	58D6	Fluidigm France	3153003A		1:125
		154Sm	CD3	UCHT1	Fluidigm France	3154003B	1:800
		155Gd	CD27	L128	Fluidigm France	3155001B	1:400
		156Gd	p38	D3F9	Fluidigm France	3156002A		1:240
		158Gd	pSTAT3	4/p-STAT3	Fluidigm France	3158005A		1:68
		159Tb	pMAPKAPK2	27B7	Fluidigm France	3159010A		1:200
		160Gd	CD14	M5E2	Fluidigm France	3160001B	1:166
		161Dy	Tbet	4B10	Fluidigm France	3161014B		1:266
		162Dy	CD11c	Bu15	Fluidigm France	3162005B	1:166
		163Dy	CD62L	DREG-56	Biolegend	304835	1:400
		164Dy	CD161	HP-3G10	Fluidigm France	3164009B	1:400
		165Ho	pNFκB	K10-895.12.50	BD	558393		1:285
		166Er	CD20	2H7	Biolegend	302302	1:400
		167Er	CD38	HIT2	Fluidigm France	3167001B	1:200
		168Er	Ki67	Ki-67	Fluidigm France	3168001B	1:285
		169Tm	CD45RA	HI100	Fluidigm France	3169008B	1:333
		170Er	FoxP3	PCH101	ThermoFischer	14-4776-82		1:400
		171Yb	pERK1/2	D13.14.4E	Fluidigm France	3171010A		1:400
		172Yb	CD15	W6D3	Fluidigm France	3172021B	1:400
		173Yb	CD141	1A4	Fluidigm France	3173002B	1:266
		173Yb	TCRγ/δ	B1	Biolegend	331204	1:333
		174Yb	HLA-DR	L243	Fluidigm France	3174001B	1:571
		175Lu	pS6	N7-548	Fluidigm France	3175009A		1:400
		176Yb	pCREB	87G3	Fluidigm France	3176005A		1:400
		194Pt	CD57	NK-1	BD	555618	1:333
		198Pt	CD45	HI30	Biolegend	304002	1:400		Barcoding
		209Bi	CD16	3G8	DVS	3209002B	1:400
