# Supplementary material for: The cytokines HGF and CXCL13 predict the severity and the mortality in COVID-19 patients
Source: Nat Commun. 2021 Aug 9;12:4888. doi: 10.1038/s41467-021-25191-5 (PMC8352963; doi:10.1038/s41467-021-25191-5)
Supplement: Supplementary file 6 — Source Data [file 41467_2021_25191_MOESM6_ESM.xlsx]

## Sheet: Fig 1
Figure 1a								Figure 1b
ID	Status	Th1 (CXCR3+T-bet+)	Thf2 (CCR4+Gata-3+)	Th17(CCR6+RoR-gt+)	Treg (CD25+CD127-FoxP3+)			ID	Status	pSTAT1	pSTAT3	pSTAT5	p38	pMAPKAPK2	pNFkb	pCREB	pS6	pERK1/2
74	non-ICU	13.4136	14.1015	1.28977	20.2923			30	non-ICU	1.09619	1.03669	1.18734	3.50132	2.40464	4.42136	2.55583	1.46445	0.491025
83	non-ICU	9.77966	3.45608	1.17718	4.85964			17	non-ICU	1.18222	1.10207	1.26346	3.37669	2.59971	4.39735	2.6836	1.56166	0.961695
98	non-ICU	7.53143	6.05594	1.437	6.3767			81	non-ICU	0.911502	0.9813	1.2216	3.24793	2.84478	4.39003	3.04562	1.53078	0.972415
45	non-ICU	13.8898	7.76668	16.9513	3.06155			27	non-ICU	0.930331	1.04927	1.24746	3.22956	2.79106	4.42076	3.32655	1.60431	0.862869
79	non-ICU	16.5106	11.5793	20.3808	6.05493			91	non-ICU	0.945671	1.0857	1.34878	3.29085	2.80403	4.3939	2.6836	1.47881	1.36049
98	non-ICU	42.5681	21.292	22.6408	4.71574			36	non-ICU	0.834685	1.15971	1.15667	3.48631	2.77454	4.55441	2.85879	1.41791	0.579012
54	non-ICU	19.914	13.0741	7.15263	4.53391			83	non-ICU	1.36597	1.26222	1.32628	3.48244	2.79385	4.55406	2.79944	1.43932	0.840334
98	non-ICU	24.4626	7.0096	5.52927	3.36623			89	non-ICU	1.28395	1.2785	1.4606	3.32481	2.82085	4.36877	2.86212	1.44978	1.00426
70	non-ICU	39.6523	11.6913	14.5909	4.05516			38	non-ICU	1.13216	1.08453	1.13216	3.43631	2.90005	4.66428	2.79734	1.29064	0.0399893
51	non-ICU	24.3037	19.9012	42.0485	5.12129			56	non-ICU	0.902428	0.845573	1.22759	3.07021	3.00714	4.55462	3.19708	1.88581	0.119714
76	non-ICU	15.0687	11.0117	9.51871	4.29633			94	non-ICU	1.02236	1.00311	1.22759	3.21086	2.98621	4.63502	2.91853	1.82475	0.324286
65	non-ICU	39.6829	6.09474	3.75895	3.15432			70	non-ICU	0.70907	0.92317	1.10857	3.46733	3.22366	4.66353	3.13825	1.31092	0.286082
14	non-ICU	14.3246	12.7943	24.7351	2.57504			73	non-ICU	1.25427	1.22218	1.55421	3.49742	3.0665	4.80769	3.26873	1.38394	0.481212
73	non-ICU	33.9694	5.36359	16.3143	3.48977			54	non-ICU	0.74821	1.09059	1.66929	3.4188	3.16472	4.63986	2.95033	1.25427	0.371402
87	non-ICU	25.1108	12.9081	8.83716	8.01088			76	non-ICU	0.778838	0.936826	1.33085	3.12342	3.1146	4.53443	2.73469	1.47885	0.454219
2	non-ICU	17.2516	6.76025	36.147	7.16661			80	non-ICU	0.963734	1.14955	1.37447	3.15626	3.25419	4.5206	2.91745	1.04759	0.685128
99	non-ICU	26.9695	3.45026	18.2576	0.747556			18	non-ICU	1.1667	1.07234	1.30082	3.26493	3.13391	4.65081	2.85747	1.32093	0.463252
95	non-ICU	21.9809	3.33686	12.4647	1.02401			48	non-ICU	1.50455	1.0662	1.75659	3.58318	2.97303	4.76139	2.74881	1.63978	0.61959
96	non-ICU	23.7272	1.86538	4.40207	1.03368			93	non-ICU	0.380735	0.831	0.874285	3.69399	2.34524	4.43713	2.5524	2.00613	0.266823
78	non-ICU	10.7967	12.7154	19.8211	6.21138			74	non-ICU	1.70858	1.33085	1.75659	3.7349	2.67887	4.77667	2.51132	1.81845	0.66084
100	non-ICU	44.9183	5.39513	7.5018	3.65841			47	non-ICU	0.67707	1.13798	1.28036	3.79149	2.06519	4.34007	2.3144	1.6285	0.139547
101	non-ICU	15.74	12.0069	15.3164	9.59756			45	non-ICU	0.577381	1.01597	1.10857	3.75147	2.27651	4.47724	2.5889	1.75993	0.179042
49	non-ICU	26.6775	25.2753	9.11035	4.26206			65	non-ICU	0.52548	0.816281	0.957057	3.40761	2.45154	4.43429	2.56624	1.55825	0.314776
102	non-ICU	38.6479	16.6508	12.8923	3.69237			41	non-ICU	0.685128	1.00311	1.1667	3.6409	2.42379	4.57193	2.68432	1.72598	0.463252
28	non-ICU	19.107	12.9263	5.552	5.08312			87	non-ICU	0.611224	0.852805	1.10261	3.51363	2.37149	4.46581	2.51614	1.56227	0.295673
77	non-ICU	27.9696	8.30235	13.1882	2.61993			35	non-ICU	0.47225	0.816281	1.19476	3.50706	2.5874	4.52234	3.02667	1.87088	0.0998341
103	non-ICU	7.19027	3.63243	14.1269	0.537033			39	non-ICU	0.5167	0.823659	0.909377	3.76406	1.82475	4.45425	2.29663	1.50455	0.0499792
97	non-ICU	34.0164	10.0738	4.2377	5.83607			15	non-ICU	0.845573	1.42125	1.20581	3.26034	3.01108	4.54021	2.63417	1.40265	0.47225
30	non-ICU	21.571	11.6867	9.76371	5.46371			32	non-ICU	0.808867	1.61957	1.20581	3.07759	3.08947	4.42643	2.60373	1.46578	0.778838
32	non-ICU	6.94052	1.8292	0.574893	1.80307			97	non-ICU	0.845573	1.40517	1.40728	3.33134	2.90987	4.52689	2.83197	1.4256	0.463252
77	non-ICU	24.428	1.57571	13.9856	1.5223			21	non-ICU	0.701128	1.28384	1.29574	3.38215	2.94929	4.45076	2.8801	1.40728	0.568825
104	non-ICU	44.146	15.0498	4.17334	3.22077			8	non-ICU	1.06003	1.07376	0.874285	3.31187	2.95033	4.52147	2.98722	1.27519	0.295673
105	non-ICU	20.5025	20.4731	17.2735	3.43508			58	non-ICU	0.716975	1.38869	1.1892	3.4043	3.0228	4.49414	2.7665	1.47451	0.542931
106	non-ICU	52.9435	4.48238	3.46029	2.53811			66	ICU	0.969577	0.994885	1.21439	3.40894	2.56446	4.33545	3.00421	1.53078	0.67682
107	non-ICU	29.1395	16.0938	8.16608	9.54591			13	ICU	0.806082	0.897035	1.16187	3.43663	2.61385	4.46388	3.10756	1.64108	0.759828
108	non-ICU	6.57573	32.1967	9.38518	5.46621			90	ICU	0.895444	1.09276	1.2216	3.33597	2.8222	4.42628	3.39178	1.62638	0.885196
109	non-ICU	20.038	12.7399	11.8616	3.78486			5	ICU	0.757297	1.04427	1.37838	3.24836	2.85648	4.33911	2.89539	1.45862	1.02524
110	non-ICU	10.6613	28.5479	11.9536	3.18021			6	ICU	1.05552	1.34319	1.2192	3.23214	2.65426	4.43762	2.86478	1.45274	1.06658
15	non-ICU	20.0408	26.3265	8.53061	13.1837			23	ICU	0.892192	1.16816	1.3899	3.34017	2.79339	4.51971	2.73579	1.42563	0.950923
17	non-ICU	19.4606	27.2871	6.50449	9.88895			46	ICU	0.914673	1.1533	1.45887	3.27787	2.8474	4.40823	3.12251	1.4287	1.08694
8	non-ICU	15.6244	16.78	6.81312	2.4195			68	ICU	0.865662	1.13149	1.2192	3.30483	2.78213	4.37688	2.58546	1.31409	0.806142
21	non-ICU	19.9754	16.7449	12.3519	1.75497			31	ICU	1.18003	1.27312	1.55443	3.51824	2.73393	4.62269	2.95358	1.47023	1.08694
58	non-ICU	17.1904	20.308	7.22892	6.59545			71	ICU	0.716975	1.10857	1.37447	3.40894	3.17479	4.8103	4.07409	2.3006	0.247466
91	non-ICU	7.52893	4.33573	0.571261	3.50081			28	ICU	0.816281	1.13798	1.17237	3.6409	2.70849	4.49927	2.84712	1.67654	0.179042
94	non-ICU	26.3107	1.8499	0.297134	2.11828			86	ICU	2.28057	1.51298	1.92938	3.50646	3.22047	4.63424	3.65237	1.43014	0.560231
111	non-ICU	12.9329	3.80491	0.591875	1.34517			10	ICU	1.05382	1.31593	1.70858	3.26645	3.13911	4.53357	3.07759	1.19476	0.652667
89	non-ICU	25.2743	16.5622	8.56844	5.51202			33	ICU	0.909377	1.1553	1.37447	3.56128	3.37875	4.59036	4.02424	1.74309	0.577381
27	non-ICU	17.0446	2.05937	0.591522	1.08446			19	ICU	1.66199	1.41188	2.09471	3.20358	3.19789	4.62271	3.24178	1.29574	0.845573
11	non-ICU	7.58965	2.78534	1.61465	1.60144			26	ICU	1.82789	1.34069	1.65832	3.65029	2.8308	4.65329	2.87562	1.1892	0.390035
63	non-ICU	6.29381	2.7837	0.482576	1.50361			4	ICU	1.06003	1.17237	1.4256	3.43696	3.37875	4.62761	3.92395	1.74309	0.740458
50	ICU	17.3203	10.4575	14.9918	3.38031			88	ICU	1.42105	1.35044	1.73969	3.51005	2.54619	4.45052	2.97914	1.44364	0.490138
36	ICU	26.7839	21.5919	15.1743	5.15912			3	ICU	0.685128	1.07234	1.13216	3.69796	2.28662	4.48448	2.38983	1.35044	0.169192
92	ICU	9.00186	5.78142	4.80184	5.07075			44	ICU	1.07234	1.26478	1.24367	3.40098	2.62701	4.40149	2.17852	1.22218	0.390035
85	ICU	12.5129	18.6403	6.4716	4.30293			37	ICU	1.12042	1.07234	1.34069	3.59092	2.36406	4.43996	2.75896	1.36492	0.0998341
112	ICU	18.0081	3.011	13.3758	0.75275			52	ICU	1.25954	1.23834	1.33085	3.73824	2.45495	4.66107	2.5524	1.44364	0.169192
12	ICU	14.2607	11.9461	2.06335	6.31186			34	ICU	1.18362	1.14378	1.28551	3.41815	2.96381	4.40443	3.45668	1.72252	0.577381
69	ICU	18.6246	2.29226	5.44413	5.44413			7	ICU	0.716975	1.04133	1.06003	3.6293	2.49013	4.4829	2.64412	1.37921	0.426913
90	ICU	4.70696	2.39927	0.494505	2.08791			60	ICU	1.07845	1.13216	1.27519	3.48831	2.74881	4.44091	3.08218	1.52966	0.636205
88	ICU	10.3567	6.02225	0.958957	5.98389			67	ICU	1.28036	1.14955	1.4481	3.58706	2.47687	4.46971	2.91745	1.48748	0.61959
19	ICU	12.398	7.17781	0.774878	12.2757			61	ICU	1.71557	1.40071	1.70507	3.06743	3.20682	4.53272	3.01108	1.39333	0.701128
5	ICU	11.5196	3.26993	0.897628	1.56016			50	ICU	0.594379	1.22459	1.07845	3.45668	2.56777	4.58874	2.59634	1.35044	0.390035
62	ICU	25.8781	3.34321	9.43716	2.8777			85	ICU	1.12042	1.427	1.21675	3.25804	2.93667	4.44279	2.94195	1.36011	0.5516
6	ICU	10.9864	1.15646	0.221088	4.28571			23	Healthy	0.33209	0.70142	0.865787	3.38721	2.51313	4.37169	2.59543	1.41009	0.202686
1	ICU	22.3529	41.8463	9.46619	6.16705			24	Healthy	0.508155	0.762504	0.958436	3.2651	2.57802	4.43451	2.49338	1.3284	0.426923
86	ICU	21.3971	1.91176	2.13235	2.57353			112	Healthy	0.497914	0.794902	1.00423	3.44444	2.62831	4.44208	2.55394	1.42101	0.256167
5	ICU	5.68287	2.06497	1.06606	1.82154			88	Healthy	0.503047	0.762504	0.913427	3.37413	2.59374	4.42175	2.50543	1.35786	0.189264
31	ICU	44.2559	37.8396	7.36208	6.02689			138	Healthy	0.513238	0.787818	0.975097	3.35713	2.65703	4.43158	2.58819	1.41323	0.413987
61	ICU	13.4447	2.87903	0.655163	5.52736			6	Healthy	0.455935	0.76982	0.927545	3.45518	2.28077	4.41242	2.39847	1.28644	0.162365
13	ICU	14.3052	6.77871	0.989064	3.31296			7	Healthy	0.518296	0.791368	0.99464	3.27295	2.63118	4.38512	2.75176	1.2693	0.566575
23	ICU	19.2293	21.1686	35.4238	10.6158			45	Healthy	0.482362	0.791368	0.981665	3.40647	2.32228	4.43197	2.39282	1.28077	0.269479
9	ICU	19.8316	10.5706	7.39008	4.92283			14	Healthy	0.455935	0.808879	0.941421	3.39618	2.59494	4.45819	2.86676	1.37295	0.413987
68	ICU	31.8352	11.6854	30.3371	4.26966			36	Healthy	0.471868	0.732542	0.884437	3.34396	2.48548	4.37398	2.38599	1.16556	0.388006
46	ICU	20.6707	19.9681	21.0473	7.90903			102	Healthy	0.52548	0.74821	0.996625	3.11725	3.12955	4.51186	2.80822	1.542	0.43605
66	ICU	18.2516	5.98932	6.74007	7.28228			2000	Healthy	0.74821	0.867161	1.04133	3.13042	2.9409	4.46443	2.68296	0.895445	0.362039
113	ICU	20.9925	8.16864	19.7189	4.65525			137	Healthy	0.314776	0.755923	1.0662	3.30823	2.73469	4.56341	2.54775	0.963734	0
1008	Healthy	9.3722	18.9496	2.98486	1.5078			100	Healthy	0.43605	0.685128	0.92317	3.30089	2.83782	4.43618	2.24558	1.36492	0.305238
71	Healthy	13.8034	17.0998	1.31842	2.18773			103	Healthy	0.352645	0.732668	0.881374	3.38621	2.86885	4.73135	2.7888	1.60558	0
1011	Healthy	5.89888	12.7449	0.902135	1.47122			104	Healthy	0.417743	0.755923	0.881374	3.33774	2.88457	4.56778	2.23505	1.14378	0.208486
1159	Healthy	9.40642	15.2349	0.957165	2.46698			101	Healthy	0.52548	0.701128	1.01597	3.08035	3.13997	4.41246	2.64976	1.44364	0.380735
1161	Healthy	7.90638	12.0932	0.909782	2.22192			154	Healthy	0.129637	0.644455	0.970377	3.685	2.769	4.45169	2.39346	1.13216	0
1007	Healthy	9.27277	13.7119	1.09622	2.15463			105	Healthy	0.534224	0.771237	0.963734	3.31985	2.92818	4.65918	2.29063	1.14378	0.257156
1163	Healthy	5.30559	10.2341	0.871922	0.919053			263	Healthy	0.454219	0.793927	0.881374	3.3963	2.5524	4.51274	2.52573	1.50877	0.179042
1164	Healthy	9.39991	10.3192	1.42507	1.08445			269	Healthy	0.490138	0.732668	0.895445	3.44144	2.44122	4.48494	2.5993	1.63227	0.188875
1010	Healthy	11.2945	18.213	2.61996	2.13166			256	Healthy	0.652667	0.771237	1.23298	3.19544	2.59337	4.34111	2.39888	1.4256	0.481212
1162	Healthy	9.00946	11.6888	0.874929	1.59879			262	Healthy	0.490138	0.685128	0.902428	3.20844	2.8868	4.29284	2.3183	1.33578	0.371402
1165	Healthy	3.02825	7.3203	0.601478	0.617123			253	Healthy	0.61959	0.786401	1.23834	3.36504	2.67887	4.46925	2.65816	1.34557	0.534224
1166	Healthy	3.05359	8.85061	0.740135	0.765511			260	Healthy	0.445152	0.786401	0.983566	3.51184	2.45836	4.42738	2.48849	1.34069	0.390035
308	Healthy	2.13293	11.9327	0.950198	1.91211			255	Healthy	0.778838	0.831	1.07234	3.30163	2.92604	4.40124	2.39346	1.03504	0.644455
309	Healthy	2.83632	16.5244	1.07717	2.26772			258	Healthy	0.594379	0.793927	1.17801	3.48464	2.64129	4.51032	2.65956	1.31593	0.286082
1157	Healthy	7.09573	17.164	1.25687	3.78389			261	Healthy	0.463252	0.755923	0.916291	3.444	2.57839	4.42595	2.54307	1.26999	0.237754
1034	Healthy	9.2638	12.5515	3.84523	0.00160218			270	Healthy	0.445152	0.652667	0.888427	3.31551	2.53994	4.38218	2.53365	1.60558	0.247466
1114	Healthy	9.60902	10.4729	2.13211	0.00725209			5	Healthy	0.139547	0.992189	0.685128	3.16388	3.16725	4.42643	2.49178	1.19476	0.47225
1191	Healthy	11.7526	7.76833	3.61997	0.00258385			27	Healthy	0.0299955	0.862359	0.74821	3.38011	2.78635	4.51449	2.78635	1.2003	0.188875
1256	Healthy	22.054	14.2497	7.78628	0.00832016			8	Healthy	0.0399893	0.604878	0.5516	3.07391	2.91313	4.30883	2.55085	1.28551	0.208486
1005	Healthy	17.5263	15.8685	6.50735	0.00952064			16	Healthy	0.218263	0.959015	0.685128	2.99123	2.98722	4.4919	3.25573	1.58218	0.179042
64	Healthy	5.63883	37.851	1.91837	3.19589			13	Healthy	0.314776	0.900109	0.786401	2.95138	3.34199	4.31713	2.49342	1.16101	0.585899
150	Healthy	1.82189	21.8303	0.512099	2.2538			69	Healthy	0.305238	0.852615	0.724841	3.34833	2.98217	4.67739	2.93773	1.36011	0.0599641
211	Healthy	1.65723	19.7516	0.35652	1.83549			90	Healthy	0.228019	0.871977	0.881374	3.21327	3.13478	4.50282	2.82254	1.31092	0.380735
230	Healthy	6.21197	42.6402	1.33093	3.40735			1	Healthy	0.266823	0.846049	0.70907	2.89895	3.19544	4.25836	2.57233	0.943603	0.652667
62	Healthy	6.87194	35.4849	1.83036	5.06125			4	Healthy	0.276465	1.0161	0.816281	3.12078	3.26721	4.30398	3.00319	1.24367	0.693147
1146	Healthy	1.45349	38.041	0.854398	2.67442			15	Healthy	0.305238	0.986765	0.763599	2.98217	3.33916	4.33196	2.78142	1.12042	0.66084
48	Healthy	0.744951	22.6091	0.355251	1.26814
163	Healthy	3.26174	43.1016	1.19549	3.004
231	Healthy	3.6014	29.2425	0.942774	3.20543
212	Healthy	3.20053	20.6212	0.390866	0.561764
1147	Healthy	3.88202	29.4458	0.383854	1.3105
1148	Healthy	13.8599	32.3146	0.896535	3.36806
1009	Healthy	10.6054	16.8896	0.434064	2.52988
1154	Healthy	12.3284	28.6541	0.724824	1.49468
164	Healthy	6.83626	14.814	0.458737	1.06421
172	Healthy	1.27027	8.05994	1.17054	0.0131227
177	Healthy	7.0651	11.0827	2.181	0.0148115
181	Healthy	6.72036	9.34925	3.55148	0.0169706
183	Healthy	8.05064	10.8535	3.16249	0.026526
158	Healthy	2.6063	7.47768	1.67945	0.0314595
162	Healthy	0.545744	12.8513	0.274257	0.566521
176	Healthy	0.729619	6.1376	0.119159	0.214486
229	Healthy	0.317998	10.5983	0.145551	0.450892
60	Healthy	0.289303	13.6652	0.284358	0.704713
1153	Healthy	1.02442	5.92438	0.171003	0.282874
1158	Healthy	0.362313	7.0337	0.091786	0.275358
1160	Healthy	1.06225	9.18564	0.266944	0.787025
1152	Healthy	3.36048	11.4767	0.268577	0.526235
146	Healthy	10.2155	11.5903	1.94381	0.00805893
149	Healthy	8.69165	17.5956	2.1656	0.00650005
151	Healthy	19.067	9.15506	2.29702	0.0123806
154	Healthy	30.0263	21.6413	8.33927	0.0127577
139	Healthy	19.7453	17.51	3.60668	0.0149559
222	Healthy	1.59614	23.9785	0.741153	1.52833
237	Healthy	2.57153	15.4104	1.23575	1.32953
239	Healthy	2.62017	34.5142	1.50223	1.93893
246	Healthy	3.03136	19.1356	1.72145	0.87386
264	Healthy	1.15632	21.5856	0.68156	1.13593
248	Healthy	3.87444	15.8592	0.857986	0.77281
272	Healthy	3.48852	20.7143	1.51508	1.33421
256	Healthy	1.02087	24.6222	0.447473	1.65497
221	Healthy	2.32209	29.7468	0.980883	1.62813
223	Healthy	3.75831	20.0918	0.750079	2.03649
100	Healthy	2.3449	19.1355	0.779185	1.91079
285	Healthy	0.458798	12.4804	0.438655	1.7535
290	Healthy	1.24639	21.6124	0.478114	3.89416
92	Healthy	0.426115	9.86025	0.119193	2.47922
280	Healthy	0.383195	15.1244	0.244857	1.73614
287	Healthy	0.42837	25.0039	0.193002	2.46509
88	Healthy	0.825071	19.9929	0.401322	2.53423
278	Healthy	0.951975	23.0843	0.283974	2.81325
73	Healthy	0.763921	22.8058	0.394472	3.94177
107	Healthy	9.94191	16.1602	1.399	2.05215
129	Healthy	9.35474	22.4129	1.4085	2.77914
12	Healthy	11.2185	23.2945	2.60895	3.00271
10	Healthy	4.28913	20.7274	0.718276	2.93239
14	Healthy	9.12523	29.6173	2.40519	5.29487
136	Healthy	5.80736	24.6103	2.38368	2.95284
15	Healthy	8.17434	31.0113	2.62448	2.68187
13	Healthy	9.35932	28.4108	2.03989	4.24081
135	Healthy	12.1987	28.5749	3.84978	3.02733
293	Healthy	5.53071	33.4015	2.25769	5.92485
59	Healthy	0.541729	16.6287	0.501099	1.2882
70	Healthy	1.64454	17.5857	0.678961	1.49304
19	Healthy	1.11414	22.4121	1.32117	2.75402
66	Healthy	13.3656	18.0043	1.74212	3.20301
71	Healthy	1.12352	22.5696	0.639647	3.13758
20	Healthy	1.30693	17.6448	1.19938	2.71538
67	Healthy	8.42846	23.0483	2.33111	4.24205
16	Healthy	5.596	16.2485	2.26918	1.41604
57	Healthy	2.0046	19.9824	1.64091	2.63035
68	Healthy	5.33785	17.1856	3.21055	1.97311
17	Healthy	15.8807	18.2676	4.29337	2.14559
65	Healthy	1.87629	23.1249	1.18201	2.70714
58	Healthy	4.12918	22.0154	1.77345	2.34019
69	Healthy	16.0536	7.65202	0.981879	1.51153
18	Healthy	1.51405	15.8984	0.742645	2.44955
170	Healthy	4.68455	41.5883	5.50481	3.4941
1001	Healthy	8.08501	29.2122	3.52552	4.35048
188	Healthy	3.80587	31.7313	3.58889	3.0826
1003	Healthy	8.77021	39.4832	2.67161	3.97827
178	Healthy	13.2758	22.2585	2.50174	2.29254
169	Healthy	5.54356	39.3095	3.87754	2.85701
1004	Healthy	10.6495	29.8437	2.55156	2.26586
179	Healthy	12.1179	20.0443	3.78456	1.9927
180	Healthy	10.5945	38.1328	7.98817	3.40002
1006	Healthy	10.0628	34.3055	3.82807	2.90323
168	Healthy	2.98831	25.9304	1.37153	4.06219
185	Healthy	12.8088	20.6394	4.18061	1.37889
182	Healthy	7.2108	30.7654	5.57138	2.2005
26	Healthy	18.9663	13.1069	3.96043	0.0147667
31	Healthy	13.981	14.3156	6.30614	0.0162216
35	Healthy	1.77486	10.7307	3.57984	0.00885661
36	Healthy	14.3774	17.2583	5.1228	0.0155599
24	Healthy	20.3589	15.6603	9.02854	0.036874
45	Healthy	3.99291	3.67103	0.535783	0
46	Healthy	10.3012	6.82753	2.11072	0.000673061
61	Healthy	3.46231	5.57157	0.745154	0.00210347
63	Healthy	4.01903	5.71024	1.06103	0
41	Healthy	6.48198	5.39577	1.04907	0.00371354
1005	Healthy	11.0867	40.077	4.79464	4.13029
176	Healthy	7.62815	13.3936	1.83213	1.04775
1161	Healthy	5.11842	28.3716	0.934505	3.42296
228	Healthy	1.11947	25.5466	1.2413	4.63178
238	Healthy	4.01599	32.1674	0.93487	3.74068
175	Healthy	7.18094	18.9453	1.76762	2.89036
1150	Healthy	1.91898	24.5672	0.741099	5.32553
1151	Healthy	8.47871	21.889	1.95585	4.44623
1156	Healthy	5.42439	19.6883	1.57829	2.71855
1135	Healthy	5.64017	23.4731	1.13105	3.80787
239	Healthy	4.8599	31.1988	2.09297	3.89602
56	Healthy	6.81283	17.8888	0.518188	2.43817
159	Healthy	2.62695	16.2259	0.253014	1.99991
160	Healthy	3.38561	22.6047	0.591405	1.86035
161	Healthy	2.88627	21.1111	0.356665	2.07021
54	Healthy	7.81155	20.0727	0.273021	2.27668
215	Healthy	1.17625	8.76955	0.234253	0.553237
225	Healthy	22.7357	6.50653	0.198858	0.440636
55	Healthy	9.51818	18.4361	1.18999	1.25179
157	Healthy	4.2089	15.6806	0.684864	1.09469
167	Healthy	4.7486	15.729	0.328507	1.75073
174	Healthy	5.74398	11.0383	0.24566	0.990084
224	Healthy	3.58014	18.8795	0.248415	1.44938
1155	Healthy	3.14692	9.66859	0.279052	0.503757
173	Healthy	2.67472	15.9748	0.373095	1.22263
71	Healthy	3.0297	19.0707	1.41492	2.60226

## Sheet: P-values Fig 1
Figure 1a
ICU vs. Healthy			non-ICU vs. Healthy
	Adj. P-value			Adj. P-value
Th1	9.48999e-10		Th1	9.71705e-18
Th2	6.14455e-06		Th2	6.97938e-08
Th17	5.44879e-05		Th17	1.0769e-13
Treg	1.2053e-08		Treg	2.04119e-09
Figure 1b
ICU vs. Healthy			non-ICU vs. Healthy			ICU vs. non-ICU
	Adj. P-value			Adj. P-value			Adj. P-value
pSTAT1	2.88105e-11		pSTAT1	7.38371e-10		pSTAT1	0.0871465
pSTAT3	2.88105e-11		pSTAT3	7.38371e-10		pSTAT3	0.0815363
pSTAT5	7.24547e-11		pSTAT5	1.81444e-08		pSTAT5	0.0871465
p38	0.00180972		p38	0.0126143		pCREB	0.0815363
pNFkb	0.0249133		pNFkb	0.00513146
pCREB	6.04028e-06		pCREB	0.000525752
pS6	0.000419093		pS6	4.247e-05
pERK1.2	0.000186238		pERK1.2	0.0175101

## Sheet: Fig 2 + Supp Fig 3 and 4
Figure 2 a and b																						Supplementary Figure 3 and 4
ID	Unité de soin	IL-1alpha	IL-1RA	IL-1beta	IL-6	IL-10	IL-15	CCL2	CCL4	CCL11	CXCL9	CXCL10	CXCL13	NGF-beta	EGF	FGF-2	HGF	LIF	PlGF-1	VEGF-A		IL-1alpha	IL-2	IL-4	IL-5	IL-7	IL-9	IL-12p70	IL-13	IL-17A	IL-18	IL-21	IL-22	IL-23	IL-27	IL-31	IFN-alpha2	IFN-gamma	TNF-alpha	CCL3	CCL5	CXCL1	CXCL8	CXCL12	TNF-beta	BDNF	PDGF-BB	SCF	VEGF-D
1	ICU	1	4801.42	13.46	38.22	3	42.36	51.08	93.01	95.11	15.03	140.25	231.19	8	99.19	4	1782.64	28.52	4.82	1701.9		1	17.88	13	13	4	9	13	6	9.1	103.5	13	26	19	26	15	1	22.8	12.06	4.59	47.27	4.7	3	570.14	12	520.7	2681.06	20.87	3
2	non-ICU	1	3771.4	4.88	11	5.06	8.64	97.97	42.21	36.67	8.01	216.67	212.76	8	3	4	663.24	17.15	2	595.27		1	8	13	13	2.67	9	13	6	3	25.56	13	26	19	26	15	1	16	12	2	4.49	3	3	323.49	12	33.62	152.75	5.34	3
3	ICU	1	1853	13	16	3	81	42	47	55	43	181	176	8	5	4	842	62	2	1054		1	8	13	13	1	9	13	6	3	46	13	26	19	26	15	1	16	17	2	5	3	3	264	12	8	261	14	3
4	ICU	1	1490.79	5.44	146.21	3.29	16.62	132.01	69.91	59.2	56.54	78.11	176.8	8	14.67	4	610.72	16.54	38.07	243.73		1	14.08	13	13	11.17	9	13	6	3	142.7	13	26	19	26	15	1	26.35	16.72	6.78	40.15	3	3	540.39	12	220	3946.13	9.32	3
5	ICU	1	10423	8	108	3	24	1037	129	92	33	300	66	8	86	4	996	26	119	1307		1	8	13	13	17	9	13	6	3	123	13	26	19	26	15	1	33	14	12	26	6	3	589	12	108	920	17	3
6	ICU	2	5746	3	122	11	4	760	43	21	44	448	462	8	3	4	646	8	2	114		2	8	13	13	1	9	13	6	3	20	13	26	19	26	15	1	16	12	2	13	3	3	397	12	4	27	6	3
7	ICU	1	2923	6	11	4	21	287	71	35	14	129	124	8	42	4	684	17	2	598		1	10	13	13	13	9	13	6	3	66	13	26	19	26	15	1	16	12	2	10	3	3	302	12	25	190	9	3
8	non-ICU	22	9776	3	48	3	7	82	156	58	25	621	86	8	60	4	493	13	158	569		22	8	13	13	1	9	13	6	3	66	190	1697	19	26	15	1	16	12	4	28	3	3	649	12	317	271	13	3
9	ICU	1	7177	3	57	3	4	382	27	51	45	159	161	8	3	4	515	14	2	440		1	8	13	13	1	9	13	6	3	18	13	26	19	26	15	1	16	12	7	7	3	3	212	12	8	50	12	3
10	ICU	1	6692	10	47	3	28	30	53	28	41	231	169	8	46	4	794	19	14	784		1	19	13	13	19	9	13	6	3	56	13	26	19	26	15	1	25	18	10	102	3	3	428	12	384	89	16	3
11	non-ICU	1	393	3	11	3	12	24	25	40	5	50	35	8	8	4	269	9	2	328		1	8	13	13	3	9	13	6	3	19	13	26	19	26	15	1	16	12	2	13	3	3	327	12	70	26	3	3
12	ICU	1	936	4	11	3	30	180	28	62	13	125	291	8	3	4	832	8	2	297		1	8	13	13	7	9	13	6	9	18	13	26	19	26	15	1	16	12	5	8	3	3	262	12	26	8	5	3
13	ICU	5	5507	15	221	3	90	195	27	62	40	226	163	8	3	4	2003	33	14	1878		5	11	13	13	16	9	13	6	7	29	13	26	19	26	15	1	16	17	13	5	3	3	262	12	23	42	21	3
14	non-ICU	1	638.9	3	11	3	4	54.2	48.82	41.84	5	21.58	25.26	8	106.24	4	300.06	16.34	17.44	346.97		1	8	13	13	4.16	9	13	6	3	18	13	26	19	26	15	1	16	12	3.98	10.11	3	3	398.84	12	388.01	734.76	13.18	3
15	non-ICU	1	4386	3	11	3	12	110	21	30	5	153	58	8	11	4	300	13	29	534		1	9	13	13	4	9	13	6	3	135	13	26	19	26	15	6	20	12	2	5	3	3	238	12	12	42	14	3
16	ICU	1	8567	3	36	3	17	638	93	109	51	97	62	8	75	4	1122	13	83	814		1	8	13	13	17	9	13	6	3	38	13	26	19	26	15	1	16	12	4	21	3	3	447	12	249	228	5	3
17	non-ICU	1	6349	3	11	3	4	54	16	75	14	194	59	8	22	4	181	9	2	394		1	8	13	13	5	9	13	6	3	41	13	26	19	26	15	45	16	12	2	4	3	3	171	12	39	22	19	3
18	non-ICU	1	260	3	11	3	4	19	15	41	5	71	25	8	3	4	190	11	2	357		1	8	13	13	1	9	13	6	3	54	13	26	19	26	15	1	16	12	2	4	3	3	197	12	61	33	6	3
19	ICU	1	14736	17	497	13	66	1326	138	42	110	539	371	8	3	4	1801	33	2	447		1	29	14	13	31	9	13	8	10	326	13	67	19	59	15	1	40	27	21	190	18	81	512	12	136	3186	89	3
20	ICU	1	3775.85	18.15	154.31	3.64	51	107.17	60.25	31.69	25.83	82.75	145.64	8	54.75	4	1355.2	36.81	2	963.73		1	25.14	13	13	22.72	9	13	6	3	50.35	13	26	19	28.54	15	1	17.53	21.32	5.77	10.6	3	3	455.05	12	94.36	1457.63	19.51	3
21	non-ICU	1	3664	3	11	3	4	108	56	81	12	76	85	8	63	4	446	15	172	210		1	8	13	13	5	9	13	6	3	41	13	26	19	26	15	1	16	12	4	11	3	3	395	12	171	338	21	3
22	ICU	1	6416	6	39	7	18	161	95	30	57	396	151	8	3	4	1477	18	2	342		1	8	13	13	4	9	13	6	3	19	13	26	19	26	15	1	16	12	5	7	3	3	284	12	70	32	2	3
23	ICU	1	17216	27	53	16	115	5	94	52	48	204	740	8	3	4	1604	43	102	2617		1	29	13	13	42	9	13	6	9	59	13	26	19	26	15	1	16	31	5	12	5	3	675	12	59	180	22	3
24	non-ICU	1	924.6	3.78	11	3	4.06	87.9	32.54	61.26	5	110.53	150.56	8	79.1	4	456.87	13.33	2	545.69		1	8	13	13	1	9	13	6	3	34.01	13	26	19	26	15	1	16	12	2	4.9	3	3	237.79	12	55.93	206.06	14.78	3
25	non-ICU	1	2587.84	8.66	15.09	3	28.02	39.53	49.57	10.69	12.13	82.49	89.81	8	43.94	4	722.17	20	2.73	1099.91		1	11.2	13	13	13.2	9	13	6	3	24.56	13	26	19	26	15	1	16	12	4.24	9.89	3	3	289.42	12	95.99	2529.1	12.18	3
26	ICU	14.45	2831.04	5.66	11	3	18.11	29.63	90.69	12.34	20.54	121.41	247.91	8	94.83	4	1186.94	14.53	2	850.51		14.45	8	13	13	1	9	13	6	3	58.51	13	26	19	26	15	1	16	12	45.37	7.81	3	3	396.65	12	78.03	595.86	8.6	3
27	non-ICU	1	5959	3	11	3	4	172	40	92	6	217	47	8	3	4	338	10	9	668		1	8	13	13	6	9	13	6	3	50	13	26	19	26	15	1	16	12	2	26	3	3	452	12	231	57	14	3
28	non-ICU	1	2401	3	11	12	6	59	16	99	27	229	154	8	40	4	250	6	2	828		1	8	13	13	1	9	13	6	3	45	13	26	19	26	15	17	16	12	2	4	3	3	197	12	43	25	15	21
29	non-ICU	1	991.42	3	11	3	4	16.33	11.53	13.41	5	139.84	33.9	8	3	4	173.27	6.31	2	65.31		1	8	13	13	1	9	13	6	3	18	13	26	19	26	15	1	21.11	12	2	7.58	3	3	117.16	12	3	20.94	2	3
30	non-ICU	1	8482	5	60	28	10	532	50	118	13	627	135	8	3	4	361	13	80	726		1	10	13	13	1	9	13	6	3	201	13	26	19	26	15	55	23	12	4	23	3	3	447	12	107	126	18	3
31	ICU	1	2578	4	359	3	7	68	50	38	41	48	212	8	10	4	1534	12	102	1672		1	13	13	13	11	9	13	6	3	104	13	26	19	26	15	1	18	15	3	59	9	3	550	12	173	1059	9	3
32	non-ICU	13	2006	3	11	3	12	24	68	27	5	88	51	8	3	4	391	12	82	915		13	8	13	13	1	9	13	6	3	18	50	64	19	26	15	1	16	12	2	4	3	3	329	12	57	56	6	3
33	ICU	1	18034.2	3	46.61	3	4	100.23	109.97	36.72	247.81	17.97	306.9	8	3	4	571.86	15.73	2	227.03		1	8	13	13	1.69	9	13	6	3	136.9	13	26	19	26	15	1	22.21	12	11.2	113.06	3.4	13.11	402.12	12	11.51	3007.92	85.82	3
34	ICU	1	26266	10	245	16	42	810	73	88	359	453	224	8	39	4	2758	16	2	756		1	17	13	13	5	9	13	6	3	37	13	26	19	26	15	1	26	15	8	12	3	3	320	12	71	630	75	3
35	non-ICU	1	1866	12	33	3	29	30	64	46	39	81	65	8	74	10	801	23	18	1279		1	21	13	13	18	9	13	6	5	24	13	256	19	26	15	1	16	16	5	31	3	3	433	12	417	461	26	3
36	non-ICU	1	21467	8	18	3	150	18	115	17	15	115	83	8	9	4	568	72	37	1090		1	43	13	13	6	9	13	7	35	34	13	26	19	432	15	1	19	16	102	10	13	3	745	12	59	98	24	3
37	ICU	1	598	3	11	8	5	167	40	55	37	344	194	8	13	4	963	24	2	880		1	8	13	13	1	9	13	6	3	18	13	26	19	26	15	1	16	12	11	11	3	3	354	12	51	190	14	3
38	non-ICU	50	10845	3	157	6	4	82	169	72	28	282	227	8	17	4	308	9	43	294		50	8	13	13	2	9	13	6	3	30	133	145	19	26	15	73	16	12	2	4	3	3	690	12	100	49	16	3
39	non-ICU	1	1438	9	11	3	17	139	26	190	5	119	55	8	10	4	579	14	3	433		1	12	13	13	7	9	13	6	3	178	13	26	19	26	15	1	38	13	2	17	3	3	264	12	777	226	7	3
40	non-ICU	1	463	4	11	3	7	78	38	34	25	141	22	8	11	4	323	15	61	661		1	10	13	13	6	9	13	6	3	57	13	26	19	26	15	1	16	12	4	17	3	3	359	12	67	140	20	3
41	non-ICU	1	1283	3	11	3	4	31	36	39	5	35	63	8	3	4	471	11	2	840		1	8	13	13	1	9	13	6	3	25	13	26	19	26	15	1	16	12	5	31	3	3	333	12	177	1078	12	3
42	ICU	1	3190	5.62	81.19	3	16.62	102.52	49.24	11.28	20.24	170.63	129.6	8	3	4	656.26	16.54	2	803.77		1	8	13	13	5.54	9	13	6	3	26.06	13	26	19	26	15	1	16	12	2	21.9	3	3	368.54	12	227.31	3193.11	5.76	3
43	non-ICU	1	1942	13	59	3	29	146	104	92	19	235	70	8	102	4	808	26	7	376		1	22	13	13	15	9	13	6	3	32	13	26	19	26	15	1	19	13	6	28	3	3	403	12	234	732	19	3
44	ICU	1	3433	8	47	3	25	144	40	53	26	167	192	8	28	4	1258	19	2	1019		1	8	13	13	3	9	13	6	3	18	13	26	19	26	15	1	16	12	2	7	3	3	312	12	16	1445	14	3
45	non-ICU	1	1038	4	11	3	14	11	85	25	10	22	22	8	23	4	486	13	2	437		1	8	13	13	1	9	13	6	3	18	13	26	19	26	15	1	16	12	2	31	3	3	347	12	115	300	4	3
46	ICU	1	7240	16	28	3	51	291	84	88	46	203	575	8	4	4	1381	26	24	1870		1	13	13	13	26	9	13	6	3	78	13	26	19	26	15	1	16	15	4	14	3	3	514	12	46	134	12	3
47	non-ICU	1	2059	4	36	3	17	85	67	77	12	92	87	8	36	4	508	24	2	624		1	8	13	13	8	9	13	6	3	128	13	26	19	26	15	1	16	12	15	15	3	3	363	12	87	393	18	3
48	non-ICU	1	411	3	11	3	4	76	17	71	8	75	43	8	39	4	148	8	2	198		1	8	13	13	16	9	13	6	3	59	13	26	19	26	15	1	16	12	2	6	3	3	258	12	14	452	13	3
49	non-ICU	1	462.91	3.78	11	3	139.48	41.81	35.26	88.45	7.59	35.18	73.24	8	56.82	4	383.2	16.14	25.04	313.31		1	13.14	13	13	1	9	13	6	31.19	21.9	13	26	19	26	15	1	16	12	40.89	11.02	3	3	293.35	12	202.85	731.55	4.91	3
50	ICU	1	14725	3	42	3	5	10	113	36	8	237	312	8	3	4	417	13	21	342		1	8	13	13	7	9	13	6	3	24	13	26	19	26	15	1	16	12	2	1	3	3	499	12	13	30	8	3
51	non-ICU	1	338.63	3	11	3	6.89	44.75	21.78	94.23	5	123.13	81.57	8	3	4	364.52	10.76	2	624.91		1	9.69	13	13	3.67	9	13	6	3	24.39	13	26	19	26	15	1	16	12	2	13.01	3	3	266.22	12	156.6	287.71	2	3
52	ICU	1	4392	5	621	7	9	356	98	33	35	130	270	8	3	4	663	17	2	456		1	8	13	13	1	9	13	6	3	65	13	26	19	26	15	1	27	17	6	12	10	3	691	12	6	196	13	3
53	non-ICU	1	2705.35	6	88.94	3	25.27	118.58	34.04	39.4	25.1	126.58	93.91	8	24.59	4	711.81	21.86	2	476.75		1	9.69	13	13	7.59	9	13	6	4.34	18.95	13	26	19	26	15	1	16	12	2	20.02	3	3	341.76	12	57.8	475.11	14.98	3
54	non-ICU	1	3185	11	20	3	31	38	68	35	13	67	87	8	46	4	663	28	2	474		1	19	13	13	33	9	13	6	3	132	13	26	19	26	15	1	40	17	3	51	60	3	522	12	39	468	20	3
55	ICU	24	3550	5	30	3	7	185	82	45	92	392	161	8	3	4	736	11	131	376		24	8	13	13	1	9	13	6	3	27	134	272	19	26	15	1	16	12	3	12	3	3	449	12	9	57	13	3
56	non-ICU	1	1095	5	11	3	15	12	33	30	6	27	64	8	19	4	424	13	2	735		1	8	13	13	1	9	13	6	3	18	13	26	19	26	15	1	16	12	5	8	3	3	281	12	49	152	5	3
57	non-ICU	1	260.49	3.06	11	3	4	87.19	36.39	72.96	5.87	11.18	129.6	8	4.58	4	345.72	9.39	2.58	300.39		1	8	13	13	11.1	9	13	6	3	18	13	33.6	19	26	15	1	16	12	2	3.71	3	3	218.08	12	22.65	159.76	5.98	3
58	non-ICU	1	1543	3	31	3	4	56	30	41	12	195	79	8	3	4	346	6	2	1072		1	8	13	13	10	9	13	6	3	18	13	26	19	26	15	1	16	12	2	10	3	3	299	12	18	10	21	3
59	non-ICU	1	4009.64	5.66	11	3	11.15	73.26	33.6	34.57	7.49	69.21	202.74	8	3	4	564.76	14.93	13.01	837.23		1	8	13	13	1	9	13	6	3	97.01	13	26	19	26	15	1	16.36	12	2	13.44	3	3	304.56	12	63.7	140.33	11.16	3
60	ICU	1	6910	5	11	4	78	272	36	53	53	180	335	8	3	4	989	23	2	201		1	12	13	13	1	9	13	6	7	23	13	26	19	57	15	1	16	12	5	4	3	3	224	12	3	112	12	3
61	ICU	16	5843	12	145	3	41	248	104	75	14	89	227	8	3	4	2338	32	60	2171		16	11	13	13	4	9	13	6	3	26	30	82	19	26	15	1	16	15	2	6	3	3	561	12	34	76	11	3
62	ICU	1	2778.06	3	122.5	5.91	23.87	212.76	56.53	32.51	42.37	670.25	156.95	8	3	4	607.2	14.53	2	222.64		1	8.72	13	13	13.64	9	13	6	3	79.92	13	47.84	19	26	15	1	16	12	8.19	171.67	10.6	3	518.98	12	267.5	459.8	15.18	3
63	non-ICU	1	1762	3	11	3	4	45	88	46	25	242	91	8	59	4	342	9	2	484		1	8	13	13	1	9	13	6	3	40	13	26	19	26	15	1	16	12	8	11	3	3	396	12	35	19	12	3
64	ICU	14	2006	9	97	3	37	124	81	65	61	305	159	8	16	4	1291	10	350	731		14	8	13	13	1	9	13	6	3	170	39	79	19	26	15	1	16	12	10	26	3	3	498	12	156	145	37	3
65	non-ICU	1	27204	3	11	3	4	21	23	46	6	32	53	8	3	4	202	9	2	140		1	8	13	13	1	9	13	6	3	20	13	26	19	26	15	1	16	12	2	84	3	3	353	12	382	351	14	3
66	ICU	56	6566	5	43	3	35	243	130	110	17	238	91	8	23	4	1591	19	335	809		56	8	13	13	5	9	13	6	7	94	54	63	19	26	15	1	16	12	2	8	3	3	496	12	58	118	8	3
67	ICU	1	4184	5	79	8	22	219	92	29	59	394	576	8	3	4	943	18	2	619		1	10	13	13	3	9	13	6	3	19	13	26	19	26	15	1	16	12	6	13	3	3	397	12	16	438	9	3
68	ICU	3	10445	3	11	10	4	42	58	65	19	350	292	8	3	4	801	13	42	686		3	8	13	13	6	9	13	6	3	23	13	26	19	26	15	1	16	12	4	5	3	3	420	12	3	49	14	3
69	ICU	1	8885.3	4.53	11	11.85	18.11	50.13	34.65	48.57	26.57	292.28	339.35	8	15.49	4	2151.11	19.8	2	859.17		1	8	13	13	14.07	9	13	6	3	100.77	13	26	19	26	15	1	16	12	2	5.56	3	3	322.1	12	111.91	87.56	8.91	3
70	non-ICU	1	545	4	11	3	18	68	23	60	7	48	33	8	18	4	383	14	2	818		1	8	13	13	4	9	13	6	3	23	13	26	19	26	15	1	16	12	2	17	3	3	341	12	220	335	3	3
71	ICU	1	8254.58	7.89	159.05	3	25.27	89.03	96.4	12.82	122.06	7.32	107.71	8	30.88	4	2565.41	21.44	2	817.04		1	12.18	13	13	1	9	13	6	3	93.24	13	51.79	19	26	15	1	26.7	12	10.56	42.4	3	3	518.25	12	373.33	622.43	12.88	3
72	ICU	1	11319	7	2922	5	14	771	132	149	174	534	240	8	3	4	1329	18	42	818		1	13	13	13	7	9	13	6	3	59	13	26	19	26	15	1	19	31	11	15	3	3	465	12	153	130	44	3
73	non-ICU	17	2890	74	11	3	110	45	67	60	39	126	108	8	3	4	804	56	12	123		17	8	37	13	1	9	13	17	21	70	203	1151	19	254	15	4	39	28	17	164	6	26	1289	12	51	130	56	18
74	non-ICU	1	7414	4	102	11	8	55	18	28	17	203	114	8	3	4	238	12	2	190		1	8	13	13	6	9	13	6	3	175	13	26	19	26	15	1	36	12	6	58	3	3	410	12	33	43	100	3
75	ICU	1	16205	3	64	12	4	147	106	47	23	241	261	8	3	4	663	10	2	473		1	8	13	13	4	9	13	6	3	18	13	26	19	26	15	2	16	12	2	6	9	3	642	12	7	20	5	3
76	non-ICU	1	3500	3	11	3	9	100	32	133	17	54	55	8	30	4	442	15	11	201		1	8	13	13	17	9	13	6	3	22	13	26	19	26	15	1	16	12	3	24	3	3	318	12	404	1199	18	3
77	non-ICU	1	1531.3	3	11	3	4	22.32	12.59	50.95	5	111.05	48.93	8	4.41	4	237.75	7.65	2	305.92		1	8	13	13	1	9	13	6	3	102.22	13	26	19	26	15	1	16	12	2	6.55	3	3	270.77	12	16.44	187.16	4.25	3
78	non-ICU	1	1082.64	3.78	11	3	4	212.09	21.49	75.45	16.69	124.15	109.36	8	28.08	4	383.2	9.97	2	417.75		1	8.72	13	13	1	9	13	6	3	43.16	13	26	19	26	15	1	16	12	2	6.63	3	3	270.2	12	42.52	93.45	12.18	3
79	non-ICU	9	2449	3	358	27	16	781	96	79	49	1012	103	8	232	38	774	18	131	1117		9	12	13	13	55	9	13	6	4	281	13	103	19	51	15	1	69	18	12	20	3	3	958	12	10	1160	69	3
80	non-ICU	1	13511	6	12	6	596	58	28	53	18	62	204	8	37	4	579	185	2	231		1	152	23	13	5	9	13	15	140	51	24	26	19	1064	15	45	41	30	23	13	3	3	321	12	98	188	26	3
81	non-ICU	8	2691	12	11	3	38	105	88	76	7	107	36	8	3	4	558	17	59	109		8	16	13	13	2	9	13	6	3	24	27	56	19	26	15	1	16	12	5	13	3	3	449	12	127	38	20	3
82	ICU	1	1196.47	3	11	3	4	124.19	23.94	40.73	19.3	14.02	395.4	8	11.23	4	507.57	10.17	2	331.08		1	8	13	13	10.94	9	13	6	3	18	13	26	19	26	15	1	16	12	2	10.87	3	3	220.48	12	67.64	797.09	5.55	3
83	non-ICU	62	9552	4	31	3	18	163	185	76	21	373	64	8	5	4	383	15	490	522		62	8	13	13	3	9	13	6	9	721	170	301	19	26	15	1	35	12	2	19	3	3	691	12	97	77	10	3
84	non-ICU	1	4901.81	6.75	11	3	19.58	77.89	100.43	61.93	42.51	136.67	192.64	8	11.03	4	1173.89	16.14	2	1396.19		1	8	13	13	1	9	13	6	3	21.57	13	26	19	26	15	1	16	12	5.49	19.65	3	3	304.49	12	265.49	657.37	30.81	3
85	ICU	17	7240	7	33	5	29	180	99	57	39	805	215	8	50	4	1518	17	139	2376		17	8	13	13	3	9	13	6	3	236	24	67	19	26	15	1	17	12	7	56	3	3	670	12	188	159	15	3
86	ICU	1	32098	3	34	11	4	220	21	78	39	406	366	8	3	4	1792	6	2	1418		1	8	13	13	2	9	13	6	3	139	13	26	19	26	15	91	36	12	2	7	3	3	273	12	59	11	89	3
87	non-ICU	1	2152	3	11	3	4	89	45	111	12	49	44	8	16	4	265	9	2	626		1	8	13	13	2	9	13	6	3	26	13	26	19	26	15	1	16	12	2	26	3	3	345	12	315	832	14	3
88	ICU	1	6222	9	70	4	63	194	334	30	123	453	184	8	55	4	1213	29	2	776		1	16	13	13	33	9	13	6	9	74	13	26	19	26	15	1	20	17	8	26	3	3	618	12	341	5255	25	3
89	non-ICU	1	1270	3	11	3	4	25	53	73	22	183	71	8	3	4	300	12	61	284		1	8	13	13	6	9	13	6	3	29	13	26	19	26	15	1	16	12	2	6	3	3	346	12	29	125	18	3
90	ICU	22	12588	5	79	3	10	173	185	76	56	640	121	8	23	4	791	12	96	1415		22	8	13	13	1	9	13	6	3	42	73	475	19	26	15	1	16	12	8	28	3	3	798	12	39	131	7	3
91	non-ICU	1	577	3	11	3	4	48	29	55	7	62	81	8	37	4	308	11	100	165		1	8	13	13	1	9	13	6	3	70	13	26	19	26	15	1	16	12	2	10	3	3	268	12	129	78	8	3
92	ICU	1	2583	16	27	4	42	80	27	34	11	128	33	8	3	4	760	30	2	579		1	20	13	13	17	9	13	6	9	31	13	26	19	26	15	1	18	15	3	5	3	3	253	12	12	49	13	3
93	non-ICU	1	124	3	11	3	4	22	28	40	37	24	84	8	30	4	206	8	2	236		1	8	13	13	1	9	13	6	3	25	13	26	19	26	15	1	16	12	2	10	3	3	282	12	102	633	22	3
94	non-ICU	1	6222	3	11	3	5	131	31	21	5	65	118	8	3	4	461	9	23	624		1	8	13	13	1	9	13	6	3	69	13	26	19	26	15	1	16	12	2	14	3	3	353	12	25	138	2	3
95	non-ICU	1	1184	3	11	3	4	104.56	9	54.14	5	93.1	168.27	8	12.29	4	319.18	9.19	10.36	155.73		1	8	13	13	3.01	9	13	6	3	18	13	26	19	26	15	1	16	12	2	3.24	3	3	164.45	12	15.41	155.48	25.11	3
96	non-ICU	1	8580.07	3.07	24.54	3	6.89	5	25.51	35.27	39.69	119.52	520.99	8	3	4	801.01	10.56	2	283.86		1	10.88	13	13	1	9	13	6	3	19.94	13	26	19	26	15	70.86	16	12	4.81	14.13	3	3	351.4	12	7.98	71.88	106.59	3
97	non-ICU	1	446	3	11	3	4	38	31	29	42	129	74	8	3	4	198	9	90	179		1	8	13	13	9	9	13	6	3	20	13	26	19	26	15	1	16	12	2	11	3	3	305	12	305	159	7	3
98	non-ICU	1	11931	5	11	3	9	56	36	161	17	58	140	8	3	4	405	13	2	452		1	8	13	13	4	9	13	6	3	18	13	26	19	26	15	1	16	12	2	13	3	3	371	12	329	41	9	3
1	Healthy	1	54	3	11	3	4	21	123	89	5	9	39	8	78	4	165	6	90	30		1	8	13	13	1	9	13	6	3	18	13	26	19	26	15	1	16	12	8	24	3	3	541	12	68	50	13	3
2	Healthy	1	54	3	11	3	4	18	69	92	5	8	22	8	13	4	448	6	171	240		1	8	13	13	1	9	13	6	3	18	13	26	19	26	15	1	16	12	2	23	3	3	397	12	300	85	11	3
4	Healthy	1	54	3	11	3	4	37	89	101	5	9	54	8	43	4	30	6	64	183		1	10	13	13	1	9	13	6	3	18	13	26	19	26	15	1	16	12	2	20	3	3	521	12	88	32	9	8
5	Healthy	1	54	3	11	3	4	17	65	128	5	7	22	8	16	4	88	6	108	59		1	8	13	13	1	9	13	6	3	18	13	26	19	26	15	1	16	12	2	17	3	3	455	12	36	38	5	3
6	Healthy	1	54	3	11	3	4	18	83	72	5	8	23	8	46	4	169	7	124	445		1	11	13	13	1	9	13	6	3	18	13	26	19	26	15	1	16	12	2	19	3	3	567	12	121	49	7	3
7	Healthy	1	54	3	11	3	4	87	190	48	5	10	33	8	141	4	61	7	169	149		1	17	13	13	1	9	13	6	3	18	13	26	19	26	15	1	16	12	16	25	3	3	596	12	257	94	5	3
8	Healthy	2	54	3	11	3	4	45	280	140	5	10	22	8	66	4	180	16	253	266		2	12	13	13	1	9	13	6	3	18	33	33	19	26	15	1	16	12	12	31	3	3	1107	12	23	65	20	10
9	Healthy	1	54	3	11	3	4	76	84	130	5	11	42	8	88	4	258	6	115	17		1	8	13	13	1	9	13	6	3	18	13	26	19	26	15	1	16	12	2	27	3	3	532	12	309	102	11	3
10	Healthy	1	54	3	11	3	4	22	58	104	5	8	22	8	39	4	27	8	206	340		1	8	13	13	1	9	13	6	3	18	13	26	19	26	15	1	16	12	2	14	3	3	402	12	130	120	4	3
12	Healthy	1	54	3	11	3	4	29	200	80	5	7	26	8	14	4	65	6	47	39		1	8	13	13	1	9	13	6	3	18	13	26	19	26	15	1	16	12	34	18	3	3	567	12	67	23	4	3
13	Healthy	1	54	3	11	3	4	13	210	50	5	12	31	8	25	4	219	6	106	667		1	8	13	13	1	9	13	6	3	18	13	26	19	26	15	1	16	12	64	26	3	3	607	12	96	16	14	12
14	Healthy	1	54	3	11	3	4	13	161	69	6	14	43	8	30	4	98	6	58	136		1	8	13	13	1	9	13	6	3	18	13	26	19	26	15	1	16	12	26	17	3	3	539	12	54	24	13	3
15	Healthy	1	54	3	11	3	4	20	215	157	5	8	34	8	60	4	40	7	107	465		1	8	13	13	1	9	13	6	3	18	13	26	19	26	15	1	16	12	17	15	3	3	507	12	35	45	15	20
17	Healthy	1	54	3	11	3	4	57	61	21	5	5	22	8	93	4	229	6	124	6		1	8	13	13	1	9	13	6	3	18	13	26	19	26	15	1	16	12	2	12	3	3	426	12	32	53	7	3
18	Healthy	1	54	3	11	3	4	21	111	78	5	9	22	8	19	4	21	6	119	309		1	8	13	13	1	9	13	6	3	18	13	26	19	26	15	1	16	12	2	26	3	3	519	12	80	28	2	3
19	Healthy	1	54	3	11	3	4	21	109	31	6	5	44	8	23	4	297	7	62	401		1	13	13	13	1	9	13	6	3	18	13	26	19	26	15	1	16	12	9	17	3	3	516	12	38	24	3	3
20	Healthy	1	264	3	11	3	4	88	123	70	9	37	22	8	33	4	95	6	126	328		1	8	13	13	1	9	13	6	3	18	13	26	19	26	15	1	16	12	2	57	3	3	776	12	172	54	4	3
21	Healthy	1	54	3	11	3	4	34	82	94	5	7	25	8	3	4	40	6	20	153		1	8	13	13	1	9	13	6	3	18	13	26	19	26	15	1	16	12	2	14	3	3	451	12	32	8	2	13
22	Healthy	1	54	3	11	3	4	31	93	120	5	10	385	8	69	4	116	7	133	62		1	8	13	13	1	9	13	6	3	18	13	26	19	26	15	1	16	12	7	22	3	3	575	12	30	56	3	13
23	Healthy	1	54	3	11	3	4	104	71	135	5	10	37	8	98	4	176	9	96	46		1	9	13	13	1	9	13	6	3	18	13	26	19	26	15	1	16	12	23	22	3	3	451	12	170	75	9	3
24	Healthy	1	54	3	11	3	4	31	72	15	7	10	22	8	125	4	61	6	100	6		1	8	13	13	1	9	13	6	3	18	13	26	19	26	15	1	16	12	2	19	3	3	441	12	207	80	16	3
25	Healthy	1	54	3	11	3	4	28	79	43	5	7	30	8	81	4	134	6	117	194		1	8	13	13	1	9	13	6	3	18	13	26	19	26	15	1	16	12	2	14	3	3	415	12	57	61	10	3
26	Healthy	1	54	3	11	3	4	17	86	17	5	6	44	8	32	4	42	6	105	230		1	8	13	13	1	9	13	6	3	18	13	26	19	26	15	1	16	12	12	15	3	3	384	12	46	61	3	3
27	Healthy	1	122	3	11	3	4	86	161	16	5	8	58	8	120	4	308	6	135	299		1	8	13	13	1	9	13	6	3	18	13	26	19	26	15	1	16	12	6	29	3	3	555	12	271	75	4	10
28	Healthy	1	54	3	11	3	4	41	63	117	5	7	22	8	126	4	89	6	82	6		1	8	13	13	1	9	13	6	3	18	13	26	19	26	15	1	16	12	2	11	3	3	329	12	66	75	2	3
29	Healthy	1	54	3	11	3	4	48	79	93	5	10	62	8	99	4	68	6	96	31		1	8	13	13	1	9	13	6	3	18	13	26	19	26	15	1	16	12	2	24	3	3	589	12	80	49	13	3
30	Healthy	1	54	3	11	3	4	42	82	217	5	15	29	8	21	4	54	6	55	221		1	11	13	13	1	9	13	6	3	18	13	26	19	26	15	1	16	12	4	19	3	3	567	12	170	51	13	3
31	Healthy	1	54	3	11	3	4	18	147	74	5	12	518	8	69	4	38	6	106	262		1	11	13	13	1	9	13	6	3	18	13	26	19	26	15	1	16	12	14	20	3	3	579	12	220	35	8	3
32	Healthy	1	54	3	11	3	4	49	89	55	5	7	22	8	55	4	90	6	79	6		1	8	13	13	1	9	13	6	3	18	13	26	19	26	15	1	16	12	3	20	3	3	493	12	71	37	5	3
33	Healthy	1	54	3	11	3	4	55	105	123	5	20	22	8	83	4	190	6	156	71		1	8	13	13	1	9	13	6	3	18	13	26	19	26	15	1	16	12	9	32	3	3	660	12	87	77	7	3
34	Healthy	1	54	3	11	3	4	89	305	57	5	18	132	8	13	4	47	6	116	115		1	8	13	13	1	9	13	6	3	18	13	26	19	26	15	1	16	12	82	33	3	28	660	12	194	43	7	3
35	Healthy	1	205	4	11	3	4	34	303	121	5	8	45	8	169	4	312	7	226	694		1	10	13	13	1	9	13	6	3	18	13	26	19	26	15	1	16	12	53	12	3	3	467	12	143	232	10	5
36	Healthy	1	54	3	11	3	4	55	92	83	5	9	23	8	69	4	53	6	109	6		1	8	13	13	1	9	13	6	3	18	13	26	19	26	15	1	16	12	2	14	3	3	457	12	135	74	15	3
37	Healthy	1	54	3	11	3	4	61	54	74	5	7	91	8	50	4	120	6	45	14		1	8	13	13	1	9	13	6	3	18	13	26	19	26	15	1	16	12	2	9	3	3	376	12	55	52	4	3
38	Healthy	1	54	3	11	3	4	45	83	87	5	8	39	8	20	4	45	6	191	89		1	8	13	13	1	9	13	6	3	18	13	26	19	26	15	1	16	12	2	18	3	3	481	12	142	138	7	3
39	Healthy	1	54	3	11	3	4	12	106	8	15	12	28	8	70	4	123	6	61	52		1	8	13	13	1	9	13	6	3	18	13	26	19	26	15	1	16	12	2	17	3	3	453	12	98	22	9	3
40	Healthy	1	54	3	11	3	4	51	63	53	5	8	22	8	43	4	42	6	84	6		1	8	13	13	1	9	13	6	3	18	13	26	19	26	15	1	16	12	2	14	3	3	429	12	84	54	2	3
41	Healthy	1	54	3	11	3	4	56	78	84	5	8	44	8	120	4	84	7	159	101		1	9	13	13	1	9	13	6	6	18	13	26	19	26	15	1	16	12	2	14	3	3	414	12	85	66	5	3
42	Healthy	1	54	3	11	3	29	31	54	70	16	7	46	8	15	4	40	6	57	6		1	8	13	13	1	9	13	6	3	18	13	26	19	26	15	1	16	12	12	13	3	3	408	12	26	32	3	3
43	Healthy	1	54	3	11	3	4	30	87	218	9	14	22	8	59	4	42	6	121	161		1	11	13	13	1	9	13	6	3	18	13	26	19	26	15	1	16	12	2	20	3	3	571	12	35	48	16	4
46	Healthy	1	54	3	11	3	4	35	82	12	5	7	22	8	3	4	95	6	53	162		1	8	13	13	1	9	13	6	3	18	13	26	19	26	15	1	16	12	2	19	3	3	546	12	99	21	16	3
47	Healthy	1	54	3	11	3	4	93	86	286	5	6	31	8	3	4	117	6	98	54		1	8	13	13	1	9	13	6	3	18	13	26	19	26	15	1	16	12	2	18	3	3	413	12	36	112	5	26
48	Healthy	1	54	3	11	3	4	58	75	35	5	7	34	8	64	4	28	6	75	6		1	8	13	13	2	9	13	6	3	18	13	26	19	26	15	1	16	12	2	10	3	3	372	12	69	55	2	3
49	Healthy	1	54	3	11	3	4	52	102	61	5	10	23	8	146	4	272	6	189	50		1	8	13	13	1	9	13	6	3	18	13	26	19	26	15	1	16	12	2	20	3	3	506	12	113	86	7	3
50	Healthy	1	54	3	11	3	4	23	71	93	5	8	42	8	106	4	57	6	67	260		1	8	13	13	1	9	13	6	3	18	13	26	19	26	15	1	16	12	2	9	3	3	376	12	14	31	4	3
51	Healthy	1	54	3	11	3	4	44	73	124	5	7	22	8	20	4	58	6	66	19		1	9	13	13	1	9	13	6	3	18	13	26	19	26	15	1	16	12	2	16	3	3	503	12	76	53	17	3
52	Healthy	1	54	3	11	3	4	43	109	85	5	9	22	8	63	4	151	12	255	586		1	8	13	13	1	9	13	6	3	18	13	26	19	26	15	1	16	12	2	18	3	3	674	12	45	98	5	8
53	Healthy	1	54	3	11	3	4	20	68	39	5	13	22	8	40	4	32	6	105	6		1	8	13	13	1	9	13	6	3	18	13	26	19	26	15	1	16	12	13	24	3	3	466	12	87	59	7	5
54	Healthy	1	54	3	11	3	4	38	265	59	5	6	22	8	48	4	74	6	42	7		1	8	13	13	1	9	13	6	3	18	13	26	19	26	15	1	16	12	36	11	3	3	477	12	26	24	8	3
55	Healthy	1	54	3	11	3	4	17	65	111	5	9	47	8	83	4	42	6	122	7		1	8	13	13	1	9	13	6	3	18	13	26	19	26	15	1	16	12	2	17	3	3	431	12	54	107	8	3
56	Healthy	1	54	3	11	3	4	67	92	78	5	17	32	8	21	4	54	6	52	283		1	14	13	13	1	9	13	6	3	18	13	26	19	26	15	1	16	12	2	26	3	3	554	12	59	23	2	3
57	Healthy	1	54	3	11	3	4	6	105	27	5	8	42	8	7	4	17	6	112	148		1	8	13	13	1	9	13	6	3	18	13	26	19	26	15	1	16	12	2	20	3	3	488	12	63	45	4	3
58	Healthy	1	54	3	11	3	4	46	106	114	5	18	22	8	86	4	81	6	75	6		1	8	13	13	1	9	13	6	3	18	13	26	19	26	15	1	16	12	4	33	3	3	570	12	127	46	4	3
59	Healthy	1	54	3	11	3	4	8	86	34	5	7	22	8	17	4	135	6	118	65		1	8	13	13	1	9	13	6	3	18	13	26	19	26	15	1	16	12	76	10	3	3	482	12	184	391	3	3
60	Healthy	1	54	3	11	3	4	30	68	72	5	7	22	8	3	4	51	6	98	42		1	8	13	13	1	9	13	6	3	18	13	26	19	26	15	1	16	12	2	22	3	3	459	12	176	89	2	3
61	Healthy	1	54	3	11	3	4	37	52	123	5	7	22	8	5	4	24	6	29	33		1	8	13	13	1	9	13	6	3	18	13	26	19	26	15	1	16	12	2	15	3	3	437	12	25	17	5	3
62	Healthy	1	54	3	11	3	4	15	76	99	5	7	26	8	13	4	25	6	15	69		1	8	13	13	1	9	13	6	3	18	13	26	19	26	15	1	16	12	2	10	3	3	386	12	81	9	10	3
63	Healthy	1	54	3	11	3	4	20	85	65	5	9	29	8	5	4	40	10	96	98		1	9	13	13	1	9	13	6	3	18	13	26	19	26	15	1	16	12	22	13	3	3	488	12	82	44	4	3
64	Healthy	1	54	3	11	3	4	19	130	59	5	6	22	8	16	4	112	6	85	97		1	8	13	13	1	9	13	6	3	18	13	26	19	26	15	1	16	12	2	12	3	3	474	12	20	21	2	3
65	Healthy	1	54	3	11	3	4	13	70	152	5	10	37	8	30	4	74	6	116	273		1	8	13	13	1	9	13	6	3	18	13	26	19	26	15	1	16	12	16	18	3	3	529	12	46	60	7	3
66	Healthy	1	433	20	11	3	13	24	105	88	5	6	41	8	105	4	77	12	220	267		1	8	13	13	1	9	13	6	3	18	13	26	19	26	15	1	16	12	2	13	3	3	557	12	29	86	28	3
67	Healthy	1	54	3	11	3	4	26	41	90	5	5	33	8	28	4	37	6	50	74		1	8	13	13	1	9	13	6	3	18	13	26	19	26	15	1	16	12	6	8	3	3	205	12	15	30	6	3
68	Healthy	1	54	3	11	3	4	38	142	118	5	8	39	8	107	4	40	6	107	113		1	8	13	13	1	9	13	6	3	18	13	26	19	26	15	1	16	12	14	16	3	3	475	12	66	68	5	3
69	Healthy	1	54	3	11	3	4	62	105	150	13	17	42	8	29	4	261	6	117	75		1	8	13	13	1	9	13	6	3	18	13	26	19	26	15	1	16	12	15	20	3	3	402	12	32	42	9	3
70	Healthy	1	54	3	11	3	4	32	126	228	5	6	55	8	61	4	104	6	110	332		1	8	13	13	1	9	13	6	3	18	13	26	19	26	15	1	16	12	7	13	3	3	435	12	48	62	9	3
71	Healthy	1	54	3	11	3	4	5	116	56	25	10	40	8	10	4	133	7	214	40		1	17	13	13	1	9	13	6	3	18	13	26	19	26	15	1	16	12	2	17	3	3	572	12	117	98	12	22
72	Healthy	1	54	3	11	3	4	23	106	74	5	11	22	8	94	4	75	6	78	17		1	8	13	13	1	9	13	6	3	18	13	26	19	26	15	1	16	12	41	21	3	3	503	12	61	34	10	3
73	Healthy	1	54	3	11	3	4	38	148	76	13	13	69	8	34	4	21	6	101	168		1	8	13	13	1	9	13	6	3	18	13	93	19	26	15	1	16	12	7	20	3	3	720	12	22	21	8	3
74	Healthy	1	54	3	11	3	4	29	76	86	5	7	236	8	31	4	251	6	85	43		1	8	13	13	1	9	13	6	3	18	13	26	19	26	15	1	16	12	2	22	3	3	473	12	90	40	2	3
75	Healthy	1	54	3	11	3	4	25	62	61	5	10	44	8	32	4	64	6	39	6		1	8	13	13	1	9	13	6	3	18	13	26	19	26	15	1	16	12	2	15	3	3	341	12	16	35	5	3
76	Healthy	1	54	3	11	3	4	64	64	68	5	7	57	8	23	4	142	8	122	38		1	8	13	13	1	9	13	6	3	18	13	26	19	26	15	1	16	12	2	14	3	3	439	12	33	64	7	3
77	Healthy	1	54	3	11	3	4	18	64	69	5	8	22	8	16	4	63	6	79	6		1	8	13	13	1	9	13	6	3	18	13	26	19	26	15	1	16	12	2	24	3	3	491	12	60	41	4	3
78	Healthy	1	54	3	11	3	4	62	73	209	5	14	24	8	108	4	167	6	191	376		1	8	13	13	1	9	13	6	3	18	13	26	19	26	15	1	16	12	69	39	3	3	589	12	593	77	3	3
79	Healthy	1	54	3	11	3	4	60	61	54	5	7	22	8	27	4	66	6	97	284		1	8	13	13	1	9	13	6	3	18	13	26	19	26	15	1	16	12	2	16	3	3	433	12	295	44	3	3
80	Healthy	1	54	3	11	3	4	22	54	29	9	7	24	8	19	4	16	6	60	62		1	8	13	13	1	9	13	6	3	18	13	26	19	26	15	1	16	12	2	4	3	3	369	12	5	26	4	3
81	Healthy	1	54	3	11	3	4	64	104	63	5	9	22	8	102	4	52	6	177	260		1	8	13	13	1	9	13	6	3	18	13	26	19	26	15	1	16	12	2	20	3	3	525	12	42	47	3	3
82	Healthy	1	54	3	11	3	4	19	60	31	5	7	23	8	8	4	30	6	74	120		1	8	13	13	1	9	13	6	3	18	13	26	19	26	15	1	16	12	2	11	3	3	359	12	29	33	5	3
83	Healthy	1	54	3	11	3	4	27	80	56	5	8	25	8	20	4	87	11	216	97		1	12	13	13	1	9	13	6	3	18	13	26	19	26	15	1	16	12	2	19	3	3	497	12	87	125	8	3
84	Healthy	1	54	3	11	3	4	18	90	12	5	7	71	8	51	4	111	7	169	305		1	8	13	13	1	9	13	6	3	18	13	26	19	26	15	1	16	12	2	23	3	3	558	12	93	63	16	3
86	Healthy	1	54	3	11	3	4	17	86	15	5	12	36	8	30	4	47	6	91	162		1	8	13	13	1	9	13	6	3	18	13	26	19	26	15	1	16	12	2	22	3	3	509	12	109	36	7	3
87	Healthy	1	54	3	11	3	4	29	60	58	5	7	113	8	35	4	101	6	159	56		1	8	13	13	1	9	13	6	3	18	13	26	19	26	15	1	16	12	2	17	3	3	358	12	35	64	5	3
88	Healthy	1	54	3	11	3	4	71	73	113	6	10	26	8	40	4	9	6	42	140		1	8	13	13	1	9	13	6	3	18	13	26	19	26	15	1	16	12	2	20	3	3	408	12	32	17	6	3
89	Healthy	1	54	3	11	3	4	33	62	64	5	5	22	8	20	4	105	6	40	6		1	8	13	13	1	9	13	6	3	18	13	26	19	26	15	1	16	12	2	13	3	3	338	12	14	28	11	3
90	Healthy	1	54	3	11	3	4	29	95	66	5	11	32	8	77	4	52	6	345	343		1	8	13	13	1	9	13	6	3	18	13	26	19	26	15	1	16	12	2	20	3	3	516	12	262	82	7	3
91	Healthy	1	54	3	11	3	4	23	98	65	5	9	22	8	4	4	60	6	57	6		1	8	13	13	1	9	13	6	3	18	13	26	19	26	15	1	16	12	5	19	3	3	441	12	41	30	11	3
92	Healthy	1	111	3	11	3	4	99	199	204	5	7	22	8	46	4	22	8	191	509		1	17	13	13	1	9	13	6	3	18	13	26	19	26	15	1	16	12	28	20	3	3	479	12	119	51	7	3
93	Healthy	1	54	3	11	3	4	11	123	29	5	10	29	8	48	4	185	6	98	52		1	8	13	13	1	9	13	6	3	18	13	26	19	26	15	1	16	12	5	20	3	3	646	12	161	34	3	3
94	Healthy	1	54	3	11	3	4	10	89	25	5	7	22	8	18	4	87	6	158	245		1	8	13	13	1	9	13	6	3	18	13	26	19	26	15	1	16	12	4	11	3	3	391	12	29	42	9	3
95	Healthy	1	54	3	11	3	4	57	138	96	5	10	22	8	49	4	35	6	145	114		1	8	13	13	1	9	13	6	3	18	13	26	19	26	15	1	16	12	20	21	3	3	510	12	99	83	13	3
96	Healthy	1	54	3	11	3	4	18	130	38	7	9	22	8	21	4	29	9	47	9		1	8	13	13	1	9	13	6	3	18	13	26	19	26	15	1	16	12	25	32	3	3	533	12	176	27	4	3
98	Healthy	1	54	3	11	3	68	72	55	74	5	6	210	8	85	4	35	9	77	65		1	8	13	13	1	9	13	6	14	18	13	26	19	26	15	1	16	12	8	10	3	3	372	12	38	52	4	10
99	Healthy	1	54	3	11	3	4	19	69	9	5	9	33	8	39	4	22	6	74	18		1	8	13	13	1	9	13	6	3	18	13	26	19	26	15	1	16	12	2	22	3	3	470	12	96	38	4	3
100	Healthy	1	54	3	11	3	4	26	79	41	5	8	22	8	12	4	27	6	99	64		1	8	13	13	1	9	13	6	3	18	13	26	19	26	15	1	16	12	2	19	3	3	503	12	54	63	8	3
101	Healthy	1	54	3	11	3	4	16	101	72	5	7	22	8	62	4	62	6	36	6		1	8	13	13	1	9	13	6	3	18	13	26	19	26	15	1	16	12	9	9	3	3	421	12	7	22	11	3
102	Healthy	1	54	3	11	3	4	34	77	80	5	11	30	8	16	4	69	6	43	42		1	8	13	13	1	9	13	6	3	18	13	26	19	26	15	1	16	12	2	20	3	3	423	12	123	29	9	3
103	Healthy	1	54	3	11	3	4	25	77	29	5	7	42	8	36	4	171	9	125	71		1	8	13	13	1	9	13	6	3	18	13	26	19	26	15	1	16	12	2	14	3	3	444	12	154	46	2	3
104	Healthy	1	54	3	11	3	4	72	47	182	5	8	31	8	106	4	197	8	248	163		1	8	13	13	1	9	13	6	3	18	13	26	19	26	15	1	16	12	2	21	3	3	347	12	317	321	32	5
105	Healthy	1	54	3	11	3	4	49	69	67	5	6	28	8	47	4	275	6	117	78		1	8	13	13	1	9	13	6	3	18	13	26	19	26	15	1	16	12	2	13	3	3	464	12	58	79	14	3
106	Healthy	1	54	3	11	3	4	32	76	23	5	8	22	8	32	4	161	6	47	6		1	8	13	13	1	9	13	6	3	18	13	26	19	26	15	1	16	12	2	23	3	3	482	12	78	19	4	3
108	Healthy	1	54	3	11	3	4	65	128	114	20	10	22	8	5	4	13	6	70	280		1	8	13	13	1	9	13	6	3	18	13	26	19	26	15	1	16	12	12	22	3	3	485	12	42	14	8	3
109	Healthy	1	54	3	11	3	4	7	100	68	5	9	22	8	57	4	42	6	57	43		1	8	13	13	1	9	13	6	3	18	13	26	19	26	15	1	16	12	12	20	3	3	526	12	34	23	8	3
110	Healthy	1	54	3	11	3	4	22	125	127	5	7	31	8	51	4	197	6	142	159		1	8	13	13	1	9	13	6	3	18	13	26	19	26	15	1	16	12	6	15	3	3	426	12	64	62	9	3
111	Healthy	1	54	3	11	3	4	39	162	85	5	9	28	8	88	4	125	8	174	522		1	13	13	13	1	9	13	6	3	18	13	26	19	26	15	1	16	12	15	27	3	3	563	12	233	80	12	3
112	Healthy	1	54	3	11	3	4	34	169	45	5	9	22	8	73	4	490	6	134	90		1	8	13	13	1	9	13	6	3	18	13	26	19	26	15	1	16	12	24	23	3	3	495	12	176	134	15	3
113	Healthy	1	54	3	11	3	4	47	97	59	5	14	22	8	48	4	121	6	131	226		1	8	13	13	1	9	13	6	3	18	13	26	19	26	15	1	16	12	2	35	3	3	586	12	239	91	6	3
114	Healthy	1	54	3	11	3	4	37	130	75	12	10	73	8	38	4	557	7	166	399		1	11	13	13	1	9	13	6	3	18	13	26	19	26	15	1	16	12	4	18	3	3	620	12	159	64	9	13
115	Healthy	1	54	3	11	3	4	62	50	17	5	6	34	8	15	4	43	6	61	11		1	8	13	13	1	9	13	6	3	18	13	26	19	26	15	1	16	12	7	12	3	3	442	12	50	37	2	3
116	Healthy	1	54	3	11	3	4	148	104	144	5	13	48	8	60	4	240	14	167	234		1	10	13	13	1	9	13	6	3	18	13	26	19	26	15	1	16	12	6	41	3	3	668	12	345	101	9	3
117	Healthy	1	54	3	11	3	4	42	143	13	5	8	73	8	47	4	115	8	266	173		1	8	13	13	1	9	13	6	3	18	13	26	19	26	15	1	16	12	5	18	3	3	500	12	149	159	9	3
118	Healthy	1	54	3	11	3	4	38	122	146	5	9	38	8	53	4	105	6	95	165		1	8	13	13	1	9	13	6	3	18	13	26	19	26	15	1	16	12	4	17	3	3	534	12	90	69	13	3
119	Healthy	1	54	3	11	3	4	50	179	49	7	11	56	8	31	4	25	8	84	170		1	8	13	13	1	9	13	6	3	18	13	26	19	26	15	1	16	12	22	27	3	3	599	12	197	32	8	3
120	Healthy	1	54	3	11	3	4	33	208	147	5	9	221	8	52	4	213	11	118	367		1	15	13	13	1	9	13	6	3	18	13	26	19	26	15	1	16	12	27	23	3	3	588	12	156	56	3	3
121	Healthy	1	54	3	11	3	4	24	76	46	5	7	22	8	18	4	93	6	19	33		1	8	13	13	1	9	13	6	3	18	13	26	19	26	15	1	16	12	2	17	3	3	461	12	53	12	8	3
122	Healthy	1	54	3	11	3	4	21	264	98	5	9	22	8	53	4	178	7	81	98		1	8	13	13	1	9	13	6	3	18	13	26	19	26	15	1	16	12	28	24	3	3	597	12	59	45	2	3
123	Healthy	1	54	3	11	3	4	22	233	107	5	15	55	8	65	4	154	6	166	122		1	8	13	13	1	9	13	6	3	18	13	26	19	26	15	1	16	12	50	26	3	3	582	12	91	127	5	3
124	Healthy	1	54	3	11	3	4	21	113	56	5	7	22	8	98	4	35	6	166	87		1	8	13	13	1	9	13	6	3	18	13	26	19	26	15	1	16	12	6	19	3	3	568	12	76	106	5	3
125	Healthy	1	54	3	11	3	4	25	90	68	14	10	23	8	68	4	98	6	44	203		1	8	13	13	1	9	13	6	3	18	13	26	19	26	15	1	16	12	3	16	3	3	421	12	35	34	12	3
126	Healthy	1	54	3	11	3	4	56	136	27	5	8	22	31	56	4	33	14	268	252		1	8	13	13	1	9	13	6	3	18	13	26	19	26	15	1	16	12	12	13	3	3	502	12	68	8	15	3
127	Healthy	1	54	3	11	3	4	33	89	87	5	8	98	8	16	4	159	6	93	33		1	8	13	13	1	9	13	6	3	18	13	26	19	26	15	1	16	12	3	16	3	3	435	12	127	37	12	3
128	Healthy	1	54	3	11	3	4	36	55	87	6	8	22	8	29	4	77	6	36	6		1	8	13	13	1	9	13	6	3	18	13	26	19	26	15	1	16	12	2	12	3	3	398	12	96	22	26	3
129	Healthy	9	54	3	11	3	4	45	152	122	5	8	22	8	14	4	177	6	335	162		9	8	13	13	1	9	13	6	3	18	53	26	19	26	15	1	16	12	2	16	3	3	687	12	50	50	8	3
130	Healthy	1	54	3	11	3	4	14	97	68	6	7	34	8	33	4	46	6	74	6		1	8	13	13	1	9	13	6	3	18	13	26	19	26	15	1	16	12	3	12	3	3	401	12	44	33	7	3
131	Healthy	1	54	3	11	3	4	26	55	53	5	7	95	8	77	4	241	11	208	215		1	8	13	13	1	9	13	6	3	18	13	26	19	26	15	1	16	12	2	15	3	3	465	12	40	109	17	4
132	Healthy	1	54	3	11	3	4	15	99	105	5	8	42	8	14	4	199	6	100	147		1	8	13	13	1	9	13	6	3	18	13	26	19	26	15	1	16	12	2	20	3	3	586	12	97	42	4	3
133	Healthy	1	54	3	11	3	4	18	79	80	5	5	22	8	41	4	113	6	103	74		1	8	13	13	1	9	13	6	3	18	13	26	19	26	15	1	16	12	2	8	3	3	368	12	33	47	3	3
135	Healthy	1	54	3	11	3	4	9	294	103	5	18	26	8	23	4	36	6	28	333		1	8	13	13	1	9	13	6	3	18	13	26	19	26	15	1	16	12	31	45	3	3	665	12	210	18	5	3
136	Healthy	1	54	3	11	3	4	81	113	161	5	16	51	8	116	4	325	8	171	453		1	8	13	13	1	9	13	6	3	18	13	26	19	26	15	1	16	12	2	33	3	3	606	12	162	312	17	3
137	Healthy	1	54	3	11	3	4	36	128	68	5	11	33	8	31	4	143	6	246	449		1	9	13	13	1	9	13	6	3	18	13	26	19	26	15	1	16	12	6	27	3	3	482	12	134	133	8	3
138	Healthy	1	54	3	11	3	4	82	205	282	5	16	26	8	7	4	54	6	137	504		1	8	13	13	1	9	13	6	3	18	13	26	19	26	15	1	16	12	26	26	3	3	530	12	39	61	24	3
139	Healthy	1	54	3	11	3	4	23	90	60	5	15	22	8	30	4	22	6	133	31		1	8	13	13	1	9	13	6	3	18	13	26	19	26	15	1	16	12	2	35	3	3	548	12	36	98	6	3
141	Healthy	1	54	3	11	3	4	47	198	66	5	19	40	8	71	4	107	10	283	133		1	10	13	13	1	9	13	6	3	18	13	26	19	26	15	1	16	12	5	45	3	3	785	12	248	1111	18	7
142	Healthy	1	54	3	11	3	4	15	98	51	5	9	25	8	35	4	70	6	155	204		1	8	13	13	1	9	13	6	3	18	13	26	19	26	15	1	16	12	2	21	3	3	460	12	33	92	9	3
143	Healthy	1	54	3	11	3	4	5	149	92	5	14	38	8	37	4	92	7	200	166		1	8	13	13	1	9	13	6	3	18	13	26	19	26	15	1	16	12	7	32	3	3	590	12	42	127	4	6
144	Healthy	1	54	3	11	3	4	10	152	116	5	14	83	8	9	4	17	6	88	144		1	8	13	13	1	9	13	6	3	18	13	26	19	26	15	1	16	12	10	32	3	3	641	12	181	54	6	3
145	Healthy	1	54	3	11	3	4	36	234	211	6	14	34	8	80	4	174	6	95	131		1	8	13	13	1	9	13	6	3	18	13	26	19	26	15	1	16	12	34	5	3	3	267	12	59	56	5	3
146	Healthy	5	54	3	11	3	4	27	150	38	5	15	25	8	30	4	79	7	832	629		5	8	13	13	1	9	13	6	3	18	30	26	19	26	15	1	16	12	26	27	3	3	652	12	66	166	8	3
147	Healthy	1	54	3	11	3	4	83	166	90	6	19	41	8	78	4	182	35	250	641		1	12	13	13	1	9	13	6	3	18	13	26	19	26	15	1	16	12	76	31	3	3	616	12	239	270	19	3
148	Healthy	1	314	3	11	3	4	99	285	130	8	15	30	8	71	4	214	10	198	2494		1	8	13	13	3	9	13	6	3	18	13	26	19	26	15	1	16	12	31	38	3	3	676	12	760	158	29	3
149	Healthy	1	54	3	11	3	4	70	151	177	5	17	91	8	57	4	161	10	281	962		1	11	13	13	1	9	13	6	3	18	13	26	19	26	15	1	16	12	5	41	3	3	697	12	25	60	12	7
150	Healthy	1	54	3	11	3	4	38	151	12	5	17	26	8	21	4	121	6	137	193		1	8	13	13	1	9	13	6	3	18	13	26	19	26	15	1	16	12	3	40	3	3	594	12	27	63	15	3
151	Healthy	1	54	3	11	3	4	68	218	297	5	17	38	8	61	4	484	7	128	142		1	9	13	13	1	9	13	6	3	18	13	26	19	26	15	1	16	12	15	31	3	3	650	12	68	66	6	3
152	Healthy	1	54	3	11	3	4	43	90	75	5	9	22	8	69	4	195	6	94	93		1	8	13	13	1	9	13	6	3	18	13	26	19	26	15	1	16	12	9	13	3	3	490	12	21	8	11	3
153	Healthy	1	54	3	11	3	4	47	175	112	15	15	22	54	117	13	57	16	295	51		1	8	13	13	1	9	13	6	3	18	13	26	19	26	15	1	16	12	16	32	3	3	774	12	130	8	17	4
154	Healthy	1	54	3	11	3	4	33	65	5	9	9	22	32	58	4	103	9	371	349		1	8	13	13	1	9	13	6	3	18	13	26	19	26	15	1	16	12	2	17	3	3	469	12	90	26	12	3
155	Healthy	1	54	3	11	3	4	20	131	101	9	8	22	8	19	4	69	10	135	163		1	8	13	13	1	9	13	6	3	18	13	26	19	26	15	1	16	12	4	20	3	3	556	12	97	8	10	3
156	Healthy	1	54	3	11	3	4	51	93	109	15	8	22	8	17	4	223	6	72	13		1	8	13	13	1	9	13	6	3	18	13	26	19	26	15	1	16	12	2	16	3	3	535	12	31	8	18	3
157	Healthy	1	54	3	11	3	4	41	132	121	6	8	22	40	63	4	117	18	365	42		1	8	13	13	1	9	13	6	3	18	13	26	19	26	15	1	16	12	9	12	3	3	476	12	73	13	22	3
158	Healthy	1	54	3	11	3	4	69	162	137	15	10	22	43	106	33	22	23	604	735		1	8	13	13	1	9	13	6	3	18	13	26	19	26	15	1	16	12	11	19	3	3	677	12	144	24	18	5
159	Healthy	1	54	3	11	3	4	6	122	114	12	24	22	18	86	4	385	13	238	53		1	8	13	13	1	9	13	6	3	18	13	26	19	26	15	1	16	12	11	23	3	3	561	12	180	10	19	3
160	Healthy	1	54	3	11	3	4	42	96	96	8	10	22	44	114	4	284	18	523	143		1	8	13	13	1	9	13	6	3	18	13	26	19	26	15	1	16	12	2	15	3	3	568	12	60	15	23	3
161	Healthy	1	54	3	11	3	4	24	194	33	28	7	39	8	32	4	78	13	120	338		1	8	13	13	1	9	13	6	3	18	13	26	19	26	15	1	16	12	15	12	3	3	433	12	14	8	14	3
162	Healthy	1	54	3	11	3	4	63	127	66	5	9	22	47	61	4	149	13	244	14		1	8	13	13	1	9	13	6	3	18	13	26	19	26	15	1	16	12	6	18	3	3	564	12	73	11	15	3
163	Healthy	1	54	3	11	3	4	177	132	87	33	17	22	27	20	4	155	16	124	35		1	12	13	13	1	9	13	6	8	18	13	26	19	26	15	1	16	12	111	19	3	3	575	12	94	8	19	3
164	Healthy	1	54	3	11	3	4	29	93	41	11	8	32	36	123	38	364	22	741	224		1	8	13	13	1	9	13	6	3	18	13	26	19	26	15	1	16	12	2	14	3	3	535	12	71	31	22	10
165	Healthy	1	54	3	11	3	4	133	150	176	5	10	22	27	72	4	208	15	254	93		1	8	13	13	1	9	13	6	3	18	13	26	19	26	15	1	16	12	14	12	3	3	507	12	125	8	16	3
166	Healthy	1	54	3	11	3	4	21	133	29	7	8	22	8	14	4	82	11	115	253		1	8	13	13	1	9	13	6	3	18	13	26	19	26	15	1	16	12	2	9	3	3	405	12	34	8	8	3
167	Healthy	1	54	3	11	3	4	227	100	202	8	13	22	62	80	75	218	26	799	107		1	8	13	13	1	9	13	6	3	18	13	26	19	26	15	1	16	12	2	18	3	3	676	12	138	116	9	10
168	Healthy	1	54	3	11	3	4	19	168	103	13	9	22	46	178	19	426	18	502	495		1	8	13	13	1	9	13	6	3	19	13	26	19	26	15	1	16	12	12	13	3	3	552	12	137	24	8	14
169	Healthy	1	54	3	11	3	4	7	152	75	8	20	22	43	57	4	201	15	282	176		1	8	13	13	1	9	13	6	3	18	13	26	19	26	15	1	16	12	12	16	3	3	569	12	51	13	16	3
170	Healthy	1	54	3	11	3	4	82	223	160	15	18	22	8	41	4	232	12	200	118		1	8	13	13	1	9	13	6	3	18	13	26	19	26	15	1	16	12	28	27	3	3	631	12	76	8	18	3
171	Healthy	1	54	3	11	3	4	75	110	151	6	11	22	27	120	4	46	18	240	508		1	8	13	13	1	9	13	6	3	18	13	26	19	26	15	1	16	12	5	17	3	3	558	12	92	8	16	3
172	Healthy	1	54	3	11	3	4	18	108	31	11	7	22	45	102	8	29	24	343	241		1	12	13	13	1	9	13	6	8	18	13	26	19	26	15	1	16	12	45	5	3	3	523	12	145	8	24	7
173	Healthy	1	54	3	11	3	4	23	125	49	8	10	22	57	81	31	191	25	524	145		1	8	13	13	1	9	13	6	3	18	13	26	19	26	15	1	16	12	4	14	3	3	551	12	155	24	14	3
174	Healthy	14	54	3	11	3	4	22	117	46	5	7	22	37	41	4	140	23	470	603		14	8	13	13	1	9	13	6	3	18	19	26	19	26	15	1	16	12	2	12	3	3	567	12	254	8	19	3
175	Healthy	1	54	3	11	3	4	46	181	110	5	14	22	8	75	4	76	13	142	294		1	8	13	13	1	9	13	6	3	18	13	57	19	26	15	1	16	12	43	25	3	3	677	12	221	8	8	3
176	Healthy	1	2238	3	11	3	4	38	295	95	9	10	22	35	135	21	619	21	248	116		1	8	13	13	1	9	13	6	3	18	13	26	19	26	15	1	16	12	65	24	3	3	744	12	108	8	26	3
177	Healthy	1	54	3	11	3	4	43	172	70	12	7	22	41	92	4	247	15	359	327		1	8	13	13	1	9	13	6	3	18	13	26	19	26	15	1	16	12	18	20	3	3	812	12	397	8	12	3
178	Healthy	1	54	3	11	3	4	7	123	95	5	8	22	35	55	4	198	14	255	213		1	8	13	13	1	9	13	6	3	18	13	26	19	26	15	1	16	12	12	14	3	3	493	12	18	9	12	3
179	Healthy	1	54	3	11	3	4	25	91	21	5	9	22	8	26	4	97	13	113	58		1	8	13	13	1	9	13	6	3	18	13	26	19	26	15	1	16	12	2	16	3	3	429	12	26	8	10	3
180	Healthy	1	54	3	11	3	4	37	153	52	5	9	22	20	81	4	391	16	241	224		1	8	13	13	1	9	13	6	3	18	13	26	19	26	15	1	16	12	8	22	3	3	681	12	137	8	21	3
181	Healthy	1	54	3	11	3	4	114	92	153	21	10	22	8	25	4	69	16	209	104		1	8	13	13	1	9	13	6	3	18	13	26	19	26	15	1	16	12	2	15	3	3	538	12	98	8	7	3
182	Healthy	1	54	3	11	3	4	30	162	185	8	12	22	65	103	35	82	24	446	227		1	8	13	13	1	9	13	6	3	18	13	26	19	26	15	1	16	12	21	14	3	3	504	12	163	11	26	5
183	Healthy	1	247	3	11	3	4	91	255	87	5	14	22	77	233	53	312	26	266	310		1	8	13	13	2	9	13	6	3	18	13	26	19	26	15	1	16	12	47	17	3	3	514	12	108	28	12	31
184	Healthy	1	982	3	11	3	4	52	182	82	5	11	29	32	124	26	217	22	194	449		1	9	13	13	1	9	13	6	3	18	13	26	19	26	15	1	16	12	16	16	3	3	540	12	130	24	7	6
185	Healthy	1	104	3	11	3	4	28	137	81	5	10	22	61	41	64	93	25	272	140		1	8	13	13	2	9	13	6	3	18	13	26	19	26	15	1	16	12	6	18	3	3	580	12	57	30	12	26
186	Healthy	1	172	3	11	3	4	24	186	32	5	10	26	53	69	43	227	28	187	355		1	19	13	13	1	9	13	6	3	18	13	26	19	26	15	1	16	12	13	12	3	3	549	12	32	20	11	14
187	Healthy	1	257	3	11	3	4	94	114	31	5	13	22	61	81	35	267	22	180	202		1	8	13	13	1	9	13	6	3	18	13	26	19	26	15	1	16	12	6	21	3	3	595	12	42	23	8	22
188	Healthy	4	54	3	11	3	4	84	197	150	5	10	28	59	108	49	261	28	352	309		4	8	13	13	1	9	13	6	3	18	13	26	19	26	15	1	16	12	31	19	3	3	606	12	76	37	10	25
189	Healthy	1	257	3	11	3	4	97	126	146	5	9	22	32	126	17	259	19	159	127		1	8	13	13	2	9	13	6	3	18	13	26	19	26	15	1	16	12	11	13	3	3	559	12	82	17	9	13
190	Healthy	1	92	3	11	3	4	25	142	36	5	10	22	48	19	33	73	24	227	148		1	8	13	13	2	9	13	6	3	18	13	26	19	26	15	1	16	12	12	17	3	3	532	12	107	34	8	20
191	Healthy	1	127	3	11	3	4	44	116	27	5	8	22	56	98	35	100	27	250	103		1	8	13	13	3	9	13	6	3	18	13	26	19	26	15	1	16	12	10	18	3	3	425	12	109	35	8	18
192	Healthy	1	257	3	11	3	4	50	110	39	5	6	22	25	50	4	87	20	109	162		1	8	13	13	2	9	13	6	3	18	13	26	19	26	15	1	16	12	6	12	3	3	428	12	44	15	8	7
194	Healthy	1	418	3	11	3	4	69	135	79	5	9	41	36	79	37	332	23	217	261		1	22	13	13	2	9	13	6	5	18	13	26	19	26	15	1	16	12	20	12	3	3	538	12	297	19	7	21
195	Healthy	1	514	3	11	3	4	79	96	93	5	9	26	51	87	61	85	24	185	265		1	8	13	13	1	9	13	6	3	18	13	26	19	26	15	1	16	12	7	13	3	3	432	12	47	24	10	16
196	Healthy	1	588	3	11	3	4	10	148	52	5	11	22	20	69	27	110	22	177	685		1	8	13	13	1	9	13	6	3	18	13	26	19	26	15	1	16	12	12	15	3	3	545	12	41	15	8	12
198	Healthy	1	80	3	11	3	4	73	243	71	15	13	61	81	200	82	331	24	326	370		1	8	13	13	1	9	13	6	3	18	13	26	19	26	15	1	16	12	38	17	3	3	595	12	159	52	14	14
199	Healthy	1	257	3	11	3	4	53	94	34	5	8	22	64	69	38	146	24	202	143		1	8	13	13	1	9	13	6	3	18	13	26	19	26	15	1	16	12	2	9	3	3	469	12	29	28	9	21
200	Healthy	1	753	3	11	3	4	60	98	33	5	9	22	8	29	4	381	17	69	139		1	8	13	13	1	9	13	6	3	18	13	26	19	26	15	1	16	12	2	10	3	3	432	12	28	14	6	3
201	Healthy	1	1086	3	11	3	4	37	186	96	5	12	22	28	120	14	144	20	135	137		1	8	13	13	1	9	13	6	3	18	13	26	19	26	15	1	16	12	21	16	3	3	528	12	148	21	9	13
202	Healthy	1	54	3	11	3	4	75	134	96	7	13	22	78	68	64	280	27	330	361		1	8	13	13	1	9	13	6	3	18	13	26	19	26	15	1	16	12	7	14	3	3	545	12	85	72	11	29
203	Healthy	1	288	3	11	3	4	22	122	113	5	10	22	27	78	33	71	21	179	49		1	8	13	13	1	9	13	6	3	18	13	26	19	26	15	1	16	12	14	9	3	3	295	12	87	26	5	6
204	Healthy	1	349	3	11	3	4	93	144	200	6	10	22	51	153	87	128	28	275	175		1	8	13	13	1	9	13	6	3	18	13	26	19	26	15	1	16	12	13	15	3	3	543	12	170	38	6	22
205	Healthy	1	55	3	11	3	4	35	128	69	5	9	22	19	70	20	119	19	118	165		1	8	13	13	1	9	13	6	3	18	13	26	19	26	15	1	16	12	11	10	3	3	499	12	63	14	9	6
207	Healthy	1	54	3	11	3	4	54	85	28	5	10	22	14	52	4	251	13	57	62		1	8	13	13	2	9	13	6	3	18	13	26	19	26	15	1	16	12	2	17	3	3	463	12	55	13	8	13
208	Healthy	1	215	3	11	3	4	79	107	153	5	13	22	68	145	74	180	27	410	311		1	8	13	13	1	9	13	6	3	18	13	26	19	26	15	1	16	12	2	17	3	3	558	12	94	45	14	30
209	Healthy	1	2241	3	11	3	4	195	124	317	17	8	26	8	54	5	910	19	110	862		1	8	13	13	1	9	13	6	3	36	13	26	19	26	15	1	16	12	8	19	3	3	437	12	408	11	12	3
210	Healthy	1	1264	3	11	3	4	62	159	46	5	9	22	8	127	4	201	23	62	62		1	8	13	13	1	9	13	6	3	18	13	26	19	26	15	1	16	12	22	12	3	3	477	12	3	15	8	12
212	Healthy	1	475	3	11	3	4	85	331	109	5	27	26	45	141	32	438	18	178	306		1	8	13	13	3	9	13	6	3	18	13	35	19	26	15	1	16	12	81	30	3	3	724	12	335	24	9	18
214	Healthy	1	194	3	11	3	4	231	180	111	5	13	41	50	57	21	176	17	104	110		1	8	13	13	2	9	13	6	3	18	13	26	19	26	15	1	16	12	39	24	3	3	529	12	36	29	7	14
215	Healthy	1	362	3	11	3	4	10	100	52	5	11	22	8	16	4	240	6	10	50		1	8	13	13	1	9	13	6	3	18	13	26	19	26	15	1	16	12	2	6	3	3	301	12	88	36	4	3
216	Healthy	1	148	3	11	3	4	27	157	68	5	10	22	8	3	4	235	6	2	101		1	8	13	13	1	9	13	6	3	18	13	26	19	26	15	1	16	12	7	8	3	3	291	12	36	19	3	3
217	Healthy	1	315	3	11	3	4	17	131	144	7	20	29	8	3	4	313	6	2	428		1	8	13	13	1	9	13	6	3	18	13	26	19	26	15	1	16	12	7	7	3	3	301	12	54	8	6	3
218	Healthy	1	54	3	11	3	4	72	164	137	5	6	22	8	23	4	254	6	5	136		1	8	13	13	1	9	13	6	3	18	13	26	19	26	15	1	16	12	4	6	3	3	348	12	48	21	3	3
221	Healthy	1	54	3	11	3	4	82	89	72	5	6	22	8	3	4	214	6	8	44		1	8	13	13	3	9	13	6	3	22	13	26	19	26	15	1	16	12	2	4	3	3	210	12	13	28	5	3
222	Healthy	1	166	3	11	3	4	88	41	157	5	18	49	8	17	4	178	6	16	138		1	8	13	13	2	9	13	6	3	18	13	26	19	26	15	1	16	12	2	10	3	3	343	12	140	34	2	3
223	Healthy	1	301	3	11	3	4	19	90	103	5	20	28	8	4	4	222	6	19	87		1	8	13	13	1	9	13	6	3	18	13	26	19	26	15	1	16	12	5	4	3	3	345	12	21	51	2	3
224	Healthy	1	54	3	11	3	4	37	58	111	5	14	29	8	30	4	114	6	19	30		1	8	13	13	1	9	13	6	3	18	13	26	19	26	15	1	16	12	2	9	3	3	438	12	67	43	2	3
225	Healthy	1	54	3	11	3	4	30	46	71	7	12	22	8	3	4	161	6	2	121		1	8	13	13	1	9	13	6	3	18	13	26	19	26	15	1	16	12	2	7	3	3	346	12	10	15	2	3
226	Healthy	1	301	3	11	3	4	15	79	102	5	20	22	8	37	4	269	6	18	356		1	11	13	13	1	9	13	6	3	18	13	26	19	26	15	1	16	12	2	7	3	3	405	12	73	30	2	3
227	Healthy	1	54	3	11	3	4	12	98	106	5	14	31	8	3	4	216	6	20	60		1	8	13	13	1	9	13	6	3	18	13	26	19	26	15	1	16	12	5	15	3	3	537	12	109	45	15	3
228	Healthy	1	349	3	11	3	4	97	46	242	5	12	22	8	3	4	243	6	2	250		1	8	13	13	2	9	13	6	3	18	13	26	19	26	15	1	16	12	2	7	3	3	443	12	98	31	6	3
229	Healthy	1	823	3	11	3	7	49	42	109	5	7	22	8	3	4	205	6	2	74		1	8	13	13	3	9	13	6	3	18	13	26	19	26	15	1	16	12	2	4	3	3	313	12	19	8	3	3
230	Healthy	1	333	3	11	3	4	27	65	78	12	8	43	8	3	4	149	6	6	150		1	8	13	13	1	9	13	6	3	24	13	26	19	26	15	1	16	12	2	9	3	3	554	12	20	35	10	3
231	Healthy	1	301	3	11	3	8	56	263	169	5	15	22	8	16	4	330	21	41	384		1	17	13	13	1	9	13	6	3	18	13	26	19	26	15	1	16	12	29	9	3	3	554	12	60	57	3	3
232	Healthy	1	301	3	11	3	4	59	55	220	5	12	24	8	10	4	259	6	21	107		1	8	13	13	2	9	13	6	3	18	13	26	19	26	15	1	16	12	4	8	3	3	525	12	78	46	5	3
233	Healthy	1	850	3	11	3	4	10	27	165	5	8	27	8	17	4	495	6	40	980		1	8	13	13	1	9	13	6	3	18	13	26	19	26	15	1	16	12	4	8	3	3	378	12	117	102	6	3
235	Healthy	1	90	3	11	3	4	58	51	170	5	26	22	8	49	4	161	6	28	297		1	8	13	13	2	9	13	6	3	18	13	26	19	26	15	1	16	12	2	9	3	3	454	12	43	37	9	3
236	Healthy	1	269	3	11	3	4	43	64	123	5	17	24	8	3	4	222	6	2	206		1	8	13	13	1	9	13	6	3	28	13	43	19	26	15	1	16	12	5	7	3	3	527	12	28	19	8	3
238	Healthy	1	426	3	11	3	4	35	203	42	5	11	28	8	32	4	614	6	29	186		1	8	13	13	1	9	13	6	3	18	13	26	19	26	15	1	16	12	13	7	3	3	415	12	199	62	12	3
239	Healthy	1	129	3	11	3	4	17	56	159	5	15	30	8	27	4	238	6	14	32		1	8	13	13	1	9	13	6	3	18	13	26	19	26	15	1	16	12	2	7	3	3	370	12	62	32	2	3
240	Healthy	1	235	3	11	3	4	26	81	121	5	12	22	8	36	4	269	6	84	129		1	8	13	13	1	9	13	6	3	18	13	26	19	26	15	1	16	12	5	26	3	3	488	12	135	100	2	3
241	Healthy	1	285	3	11	3	4	54	106	96	6	10	24	8	17	4	238	6	33	71		1	8	13	13	1	9	13	6	3	18	13	26	19	26	15	1	16	12	5	5	3	3	490	12	19	22	4	3
242	Healthy	1	301	3	11	3	4	35	46	41	5	11	22	8	3	4	149	6	2	6		1	8	13	13	4	9	13	6	3	18	13	51	19	26	15	1	16	12	4	11	3	3	529	12	138	12	5	3
243	Healthy	1	184	3	11	3	4	5	43	75	5	8	22	8	14	4	172	6	13	49		1	8	13	13	1	9	13	6	3	18	13	26	19	26	15	1	16	12	2	4	3	3	310	12	14	26	4	3
244	Healthy	1	147	3	11	3	4	14	46	82	5	11	24	8	16	4	264	6	35	90		1	8	13	13	1	9	13	6	3	18	13	26	19	26	15	1	16	12	2	5	3	3	323	12	18	59	6	3
245	Healthy	1	54	3	11	3	4	73	60	170	5	10	22	8	25	4	248	6	68	198		1	8	13	13	1	9	13	6	3	18	13	26	19	26	15	1	16	12	2	13	3	3	521	12	119	64	10	3
246	Healthy	1	235	3	11	3	4	49	58	138	5	6	22	8	14	4	227	6	57	290		1	8	13	13	1	9	13	6	3	18	13	26	19	26	15	1	16	12	2	7	3	3	518	12	62	54	15	3
248	Healthy	1	54	3	11	3	4	44	57	116	5	10	22	8	3	4	132	6	6	86		1	8	13	13	1	9	13	6	3	18	13	26	19	26	15	1	16	12	2	8	3	3	402	12	15	11	3	3
249	Healthy	1	283	3	11	3	4	16	83	98	5	23	22	8	20	4	311	9	39	243		1	8	13	13	1	9	13	6	3	18	13	26	19	26	15	1	16	12	16	18	3	3	490	12	166	35	4	3
252	Healthy	1	148	3	11	3	4	18	60	114	73	18	22	8	3	4	217	6	20	127		1	8	13	13	2	9	13	6	3	18	13	26	19	26	15	1	16	12	2	8	3	3	483	12	33	32	11	3
253	Healthy	1	217	3	11	3	4	51	85	145	5	12	32	8	17	4	311	6	5	74		1	8	13	13	1	9	13	6	3	18	13	26	19	26	15	1	16	12	2	7	3	3	492	12	126	18	10	3
256	Healthy	1	111	3	11	3	4	9	66	116	5	17	35	8	17	4	223	6	6	100		1	8	13	13	3	9	13	6	3	18	13	26	19	26	15	1	16	12	2	11	3	3	529	12	50	24	3	3
257	Healthy	2	829	3	11	3	7	84	74	168	5	10	40	8	25	4	424	9	103	107		2	12	13	13	3	9	13	6	3	18	13	27	19	26	15	1	16	12	2	10	3	3	374	12	155	90	8	3
258	Healthy	1	908	3	11	3	4	29	52	146	5	12	30	8	45	4	443	6	57	517		1	8	13	13	2	9	13	6	3	18	13	26	19	26	15	1	16	12	2	7	3	3	412	12	119	68	6	3
259	Healthy	1	422	3	11	3	6	8	71	6	5	9	39	8	17	4	348	6	56	331		1	8	13	13	2	9	13	6	3	18	13	26	19	26	15	1	16	12	2	6	3	3	416	12	88	37	14	3
261	Healthy	1	929	3	11	3	4	28	86	112	5	12	22	8	20	4	485	6	23	149		1	9	13	13	1	9	13	6	3	18	13	26	19	26	15	1	16	12	0	14	3	3	558	12	157	43	3	3
262	Healthy	1	471	3	11	3	4	30	57	223	5	12	31	8	3	4	280	6	2	384		1	8	13	13	1	9	13	6	3	18	13	26	19	26	15	1	16	12	4	7	3	3	324	12	97	8	3	3
263	Healthy	1	129	3	11	3	4	11	63	47	5	6	22	8	29	4	360	6	19	198		1	8	13	13	1	9	13	6	3	18	13	26	19	26	15	1	16	12	0	6	3	3	438	12	48	29	8	3
264	Healthy	22	129	3	11	3	4	96	179	153	5	7	32	8	5	4	370	6	74	216		22	8	13	13	2	9	13	6	3	18	97	62	19	26	15	1	16	12	0	5	3	3	545	12	51	31	7	3
265	Healthy	1	54	3	11	3	4	24	22	54	5	6	39	8	26	4	152	6	13	67		1	8	13	13	2	9	13	6	3	18	13	26	19	26	15	1	16	12	0	6	3	3	324	12	3	14	6	3
266	Healthy	1	450	3	11	3	13	47	31	60	5	10	26	8	46	4	214	17	16	90		1	24	13	13	1	9	13	6	3	18	13	26	19	26	15	1	16	12	12	9	3	3	375	12	73	20	4	3
267	Healthy	1	54	3	11	3	4	27	23	54	5	10	24	8	31	4	111	6	15	242		1	12	13	13	1	9	13	6	3	18	13	26	19	26	15	1	16	12	0	7	3	3	371	12	66	29	5	3
269	Healthy	1	173	3	11	3	4	63	30	25	5	11	27	8	20	4	129	6	10	40		1	8	13	13	1	9	13	6	3	18	13	26	19	26	15	1	16	12	0	4	3	3	283	12	37	15	7	3
270	Healthy	1	526	3	11	3	4	6	9	86	5	39	76	8	31	4	161	7	18	144		1	15	13	13	1	9	13	6	3	18	13	26	19	26	15	1	16	12	5	11	3	3	313	12	67	18	9	3
271	Healthy	1	54	3	11	3	5	20	31	46	5	10	22	8	9	4	116	8	9	78		1	10	13	13	1	9	13	6	3	18	13	26	19	26	15	1	16	12	4	6	3	3	312	12	48	16	2	3
272	Healthy	1	94	3	11	3	4	26	22	52	5	9	25	8	3	4	120	6	11	35		1	8	13	13	2	9	13	6	3	18	13	26	19	26	15	1	16	12	0	5	3	3	313	12	29	14	6	3
274	Healthy	1	54	3	11	3	4	14	32	54	5	21	32	8	10	4	107	6	2	300		1	10	13	13	1	9	13	6	3	18	13	26	19	26	15	1	16	12	0	6	3	3	345	12	50	9	2	3
275	Healthy	1	54	3	11	3	4	71	29	171	5	7	27	8	11	4	143	6	42	36		1	8	13	13	1	9	13	6	3	18	13	26	19	26	15	1	16	12	0	7	3	3	283	12	12	22	2	3
276	Healthy	1	54	3	11	3	4	59	11	51	5	8	28	8	3	4	42	6	2	6		1	8	13	13	1	9	13	6	3	18	13	26	19	26	15	1	16	12	0	6	3	3	288	12	4	8	4	3
277	Healthy	1	54	3	11	3	4	64	174	81	5	12	53	8	11	4	276	6	5	120		1	15	13	13	2	9	13	6	3	18	13	26	19	26	15	1	16	12	8	7	3	3	297	12	159	16	2	3
279	Healthy	1	54	3	11	3	4	97	89	187	16	17	36	8	3	4	170	6	5	75		1	8	13	13	1	9	13	6	3	18	13	26	19	26	15	1	16	12	11	7	3	3	391	12	40	16	12	3
280	Healthy	1	288	3	11	3	4	98	28	152	5	5	22	8	12	4	201	6	4	375		1	8	13	13	1	9	13	6	3	18	13	26	19	26	15	1	16	12	0	3	3	3	240	12	27	13	3	3
282	Healthy	1	54	3	11	3	4	36	19	75	5	9	22	8	3	4	125	6	2	193		1	8	13	13	2	9	13	6	3	18	13	26	19	26	15	1	16	12	0	5	3	3	246	12	69	9	5	3
283	Healthy	1	54	3	11	3	4	40	33	94	7	13	22	8	27	4	79	6	20	17		1	8	13	13	1	9	13	6	3	18	13	26	19	26	15	1	16	12	0	8	3	3	273	12	41	17	3	3
284	Healthy	1	54	3	11	3	4	69	49	97	8	13	33	8	11	4	98	6	2	99		1	8	13	13	1	9	13	6	3	18	13	26	19	26	15	1	16	12	0	4	3	3	268	12	40	10	2	3
285	Healthy	1	54	3	11	3	4	27	36	17	5	14	22	8	3	4	93	6	2	186		1	8	13	13	1	9	13	6	3	18	13	26	19	26	15	1	16	12	0	6	3	3	279	12	41	8	2	3
286	Healthy	1	54	3	11	3	4	38	330	53	9	12	29	8	13	4	125	10	2	87		1	12	13	13	1	9	13	7	3	18	13	26	19	26	15	1	16	12	45	7	3	3	376	12	96	12	5	3
287	Healthy	1	54	3	11	3	4	71	44	61	5	5	22	8	59	4	79	6	2	219		1	8	13	13	1	9	13	6	3	18	13	26	19	26	15	1	16	12	5	8	3	3	364	12	17	11	3	3
288	Healthy	1	54	3	11	3	16	10	30	32	18	15	32	8	13	4	178	7	58	298		1	22	13	13	2	9	13	6	3	18	13	26	19	26	15	1	16	12	6	8	3	3	335	12	122	58	11	3
289	Healthy	1	148	3	11	3	4	37	51	109	5	9	23	8	22	4	170	6	30	197		1	12	13	13	1	9	13	6	3	18	13	26	19	26	15	1	16	12	5	7	3	3	415	12	129	20	11	3
290	Healthy	1	371	3	11	3	8	9	53	74	21	16	67	8	3	4	205	6	4	81		1	12	13	13	13	9	13	6	3	18	13	26	19	26	15	1	16	12	0	10	3	3	400	12	228	16	10	3
291	Healthy	1	54	3	11	3	4	33	29	22	5	7	22	8	29	4	116	6	27	29		1	8	13	13	3	9	13	6	3	19	13	26	19	26	15	1	16	12	0	4	3	3	299	12	27	17	3	3
292	Healthy	1	371	3	11	3	4	6	99	54	5	10	38	8	3	4	161	8	2	158		1	10	13	13	4	9	13	6	3	18	13	26	19	26	15	1	16	12	11	5	3	3	330	12	47	8	5	3
293	Healthy	1	54	3	11	3	4	6	19	36	5	9	22	8	12	4	70	6	15	103		1	8	13	13	1	9	13	6	3	18	13	26	19	26	15	1	16	12	0	3	3	3	182	12	15	8	4	3
294	Healthy	1	330	3	11	3	4	29	40	4	6	12	39	8	3	4	196	6	3	416		1	8	13	13	2	9	13	6	3	18	13	26	19	26	15	1	16	12	0	6	3	3	329	12	86	15	6	3
295	Healthy	1	281	3	11	3	4	129	59	122	6	15	28	8	25	4	173	9	28	73		1	8	13	13	1	9	13	6	3	27	13	26	19	26	15	1	16	12	5	10	3	3	333	12	120	66	8	3
296	Healthy	1	608	3	11	3	4	15	110	75	12	20	34	8	3	4	486	9	2	637		1	8	13	13	1	9	13	6	3	18	13	26	19	26	15	1	16	13	9	5	3	3	242	12	142	17	11	3
297	Healthy	1	240	3	11	3	4	28	105	59	18	10	26	8	3	4	230	7	2	416		1	8	13	13	1	9	13	6	3	20	13	26	19	26	15	1	16	12	6	7	3	3	293	12	22	30	2	3
298	Healthy	1	196	3	11	3	18	5	43	68	11	15	28	8	3	4	285	11	24	185		1	8	13	13	1	9	13	6	3	24	13	26	19	26	15	1	16	12	2	8	3	3	221	12	39	63	3	3
299	Healthy	1	772	3	11	3	14	129	162	81	9	10	59	8	3	4	346	9	2	450		1	8	13	13	1	9	13	6	3	18	13	26	19	26	15	1	16	12	13	6	3	3	317	12	245	13	13	3
300	Healthy	1	488	3	11	3	4	50	98	102	7	19	53	8	3	4	315	7	2	136		1	8	13	13	1	9	13	6	3	18	13	26	19	26	15	1	16	12	9	4	3	3	220	12	61	21	11	3
1002	Healthy	1	79	3	11	3	4	52	108	59	5	13	28	26	54	15	56	18	160	142		1	15	13	13	2	9	13	6	3	18	13	26	19	26	15	1	16	12	4	24	3	3	502	12	89	22	6	3
1003	Healthy	1	54	3	11	3	4	35	76	60	5	12	22	42	34	17	84	18	120	118		1	8	13	13	2	9	13	6	3	18	13	26	19	26	15	1	16	12	2	27	3	3	487	12	207	43	6	9
1004	Healthy	1	54	3	11	3	4	53	104	4	5	9	22	45	61	6	114	19	161	126		1	9	13	13	1	9	13	6	3	18	13	26	19	26	15	1	16	12	2	17	3	3	473	12	89	22	6	14
1005	Healthy	1	54	3	11	3	4	71	78	129	5	6	28	30	93	28	102	24	159	59		1	8	13	13	1	9	13	6	3	18	13	26	19	26	15	1	16	12	2	10	3	3	412	12	49	18	11	13
1006	Healthy	1	121	3	11	3	4	39	78	33	5	7	24	8	22	11	55	19	116	555		1	8	13	13	1	9	13	6	3	18	13	26	19	26	15	1	16	12	2	11	3	3	461	12	38	21	7	5
1007	Healthy	1	54	3	11	3	4	42	78	141	5	7	22	42	80	40	229	25	208	303		1	8	13	13	1	9	13	6	3	18	13	26	19	26	15	1	16	12	2	10	3	3	400	12	26	22	12	21
1008	Healthy	1	54	3	11	3	4	81	80	140	5	9	22	55	53	37	122	27	240	198		1	13	13	13	1	9	13	6	3	18	13	26	19	26	15	1	16	12	2	10	3	3	414	12	36	47	10	14
1009	Healthy	1	258	3	11	3	4	30	116	149	5	11	29	68	138	20	100	23	168	403		1	10	13	13	1	9	13	6	3	18	13	26	19	26	15	1	16	12	2	15	3	3	510	12	57	24	9	14
1010	Healthy	1	54	3	11	3	4	34	107	40	5	9	30	8	47	4	109	14	67	159		1	8	13	13	1	9	13	6	3	18	13	26	19	26	15	1	16	12	5	16	3	3	467	12	5	13	7	6
1011	Healthy	1	54	3	11	3	4	51	78	70	5	7	24	8	30	4	144	10	37	42		1	9	13	13	1	9	13	6	3	18	13	26	19	26	15	1	16	12	2	9	3	3	380	12	66	8	4	3
1013	Healthy	1	54	3	11	3	10	34	101	55	5	12	37	15	67	15	47	18	101	28		1	9	13	13	1	9	13	6	3	18	13	26	19	26	15	1	16	12	17	18	3	3	530	12	64	14	8	14
1015	Healthy	1	54	3	11	3	4	27	73	44	5	8	22	17	50	12	61	16	156	77		1	8	13	13	1	9	13	6	3	18	13	26	19	26	15	1	16	12	2	10	3	3	387	12	26	17	6	11
1016	Healthy	1	54	3	11	3	4	97	89	80	5	11	22	56	98	33	100	22	191	339		1	8	13	13	1	9	13	6	3	18	13	26	19	26	15	1	16	12	2	17	3	3	455	12	191	20	11	15
1017	Healthy	1	54	3	11	3	4	95	124	93	5	21	22	48	127	22	156	18	142	122		1	8	13	13	1	9	13	6	3	18	13	26	19	26	15	1	16	12	12	21	3	3	508	12	42	18	9	10
1018	Healthy	1	54	3	11	3	4	37	65	75	5	9	22	51	29	13	220	18	106	331		1	8	13	13	1	9	13	6	3	18	13	26	19	26	15	1	16	12	2	18	3	3	472	12	150	26	9	14
1019	Healthy	1	54	3	11	3	4	28	100	85	5	13	43	8	35	4	28	12	35	251		1	8	13	13	1	9	13	6	3	18	13	26	19	26	15	1	16	12	17	18	3	3	505	12	39	12	5	6
1020	Healthy	1	54	3	11	3	4	8	57	88	5	11	24	8	22	4	184	6	17	264		1	8	13	13	1	9	13	6	3	18	13	26	19	26	15	1	16	12	2	6	3	3	330	12	41	46	3	3
1021	Healthy	1	54	3	11	3	4	50	163	78	5	9	22	8	71	9	136	19	152	243		1	8	13	13	1	9	13	6	3	18	13	26	19	26	15	1	16	12	22	16	3	3	475	12	163	17	5	6
1022	Healthy	1	775	3	11	3	4	13	196	38	5	10	123	8	3	4	489	6	2	161		1	8	13	13	1	9	13	6	3	18	13	26	19	26	15	1	16	12	2	8	3	3	359	12	111	24	2	3
1023	Healthy	1	267	3	11	3	4	79	294	116	5	13	32	8	21	4	214	11	3	176		1	8	13	13	2	9	13	6	3	25	13	26	19	26	15	1	16	12	46	10	3	9	465	12	146	17	5	3
1024	Healthy	1	101	3	11	3	4	115	130	73	5	10	335	50	108	19	40	24	168	204		1	23	13	13	1	9	13	6	3	18	13	26	19	26	15	1	16	12	10	17	3	3	538	12	105	25	11	11
1025	Healthy	1	392	3	11	3	6	21	280	72	5	18	28	8	12	4	538	6	21	571		1	14	13	13	1	9	13	6	3	18	13	26	19	26	15	1	16	12	27	12	3	10	496	12	256	59	2	3
1026	Healthy	1	54	3	11	3	4	9	151	21	5	6	22	8	3	4	120	6	2	114		1	8	13	13	1	9	13	6	3	18	13	26	19	26	15	1	16	12	2	8	3	3	374	12	64	18	2	3
1027	Healthy	1	54	3	11	3	4	22	118	15	5	8	22	46	78	42	59	23	252	156		1	8	13	13	1	9	13	6	3	18	13	26	19	26	15	1	16	12	7	13	3	3	405	12	80	35	10	9
1029	Healthy	1	54	3	11	3	4	64	388	101	5	10	22	8	43	26	121	27	185	624		1	8	13	13	1	9	13	6	3	18	13	26	19	26	15	1	16	12	87	16	3	35	576	12	144	41	5	13
1031	Healthy	1	54	3	11	3	4	42	227	90	5	9	22	8	32	5	111	19	123	86		1	8	13	13	1	9	13	6	3	18	13	26	19	26	15	1	16	12	32	12	3	3	465	12	35	17	5	3
1032	Healthy	1	54	3	11	3	4	28	196	34	5	7	22	33	138	27	119	24	206	169		1	8	13	13	1	9	13	6	3	18	13	26	19	26	15	1	16	12	25	11	3	3	473	12	27	17	9	11
1033	Healthy	1	671	6	11	3	19	26	111	65	5	7	22	26	24	12	110	23	147	177		1	8	13	13	1	9	13	6	3	18	13	26	19	26	15	1	16	12	8	13	3	3	487	12	43	20	6	3
1036	Healthy	1	54	4	11	3	4	150	286	89	5	10	22	37	62	23	216	21	106	137		1	8	13	13	1	9	13	6	3	18	13	26	19	26	15	1	16	12	87	18	3	8	491	12	15	18	7	5
1038	Healthy	1	79	3	11	3	4	68	101	68	5	8	22	22	61	20	131	25	118	301		1	8	13	13	1	9	13	6	3	18	13	26	19	26	15	1	16	12	17	9	3	3	428	12	5	17	9	19
1039	Healthy	1	54	3	11	3	4	60	97	42	5	7	22	15	33	19	145	19	157	220		1	8	13	13	1	9	13	6	3	18	13	26	19	26	15	1	16	12	2	12	3	3	431	12	26	13	9	17
1040	Healthy	1	54	3	11	3	4	99	129	81	5	8	22	8	62	4	161	13	63	209		1	8	13	13	1	9	13	6	3	18	13	26	19	26	15	1	16	12	7	15	3	3	424	12	63	10	6	8
1041	Healthy	1	54	3	11	3	4	38	212	63	5	9	22	27	59	10	110	18	170	73		1	8	13	13	1	9	13	6	3	18	13	26	19	26	15	1	16	12	35	14	3	3	474	12	94	21	7	12
1042	Healthy	1	54	3	11	3	4	54	131	28	5	9	22	49	27	49	75	21	185	406		1	8	13	13	1	9	13	6	3	18	13	26	19	26	15	1	16	12	12	26	3	3	517	12	233	28	8	5
1043	Healthy	1	54	3	11	3	4	123	192	162	5	8	28	8	73	14	109	20	142	227		1	8	13	13	1	9	13	6	3	18	13	26	19	26	15	1	16	12	28	12	3	3	458	12	40	20	6	5
1044	Healthy	1	54	3	11	3	4	86	155	97	5	9	22	36	80	16	152	20	82	127		1	8	13	13	1	9	13	6	3	18	13	26	19	26	15	1	16	12	25	11	3	3	456	12	28	17	8	8
1045	Healthy	1	54	3	11	3	4	40	180	132	5	14	35	54	167	59	41	29	221	149		1	9	13	13	2	9	13	6	4	18	13	26	19	26	15	1	16	12	59	33	3	3	679	12	180	26	12	22
1046	Healthy	1	227	3	11	3	4	55	211	78	5	14	22	85	90	46	280	26	256	518		1	8	13	13	1	9	13	6	3	18	13	26	19	26	15	1	16	12	18	16	3	3	533	12	129	36	10	22
1047	Healthy	1	54	3	11	3	4	72	147	130	8	11	22	25	79	4	126	17	65	129		1	8	13	13	1	9	13	6	3	18	13	26	19	26	15	1	16	12	15	10	3	3	457	12	35	17	5	5
1048	Healthy	1	54	3	11	3	4	51	87	134	5	8	22	39	128	33	65	23	249	71		1	8	13	13	1	9	13	6	3	18	13	26	19	26	15	1	16	12	8	9	3	3	405	12	76	31	10	18
1049	Healthy	1	54	3	11	3	4	47	314	15	5	12	22	43	60	23	149	23	224	214		1	8	13	13	1	9	13	6	3	18	13	26	19	26	15	1	16	12	37	20	3	11	550	12	188	22	5	15
1051	Healthy	1	54	3	11	3	4	32	129	60	5	11	31	17	86	4	41	16	84	179		1	8	13	13	1	9	13	6	3	18	13	26	19	26	15	1	16	12	10	20	3	3	503	12	69	13	6	11
1052	Healthy	1	54	3	11	3	4	39	181	44	5	9	22	31	98	17	159	19	167	125		1	8	13	13	1	9	13	6	3	18	13	26	19	26	15	1	16	12	10	15	3	3	456	12	66	25	7	10
1055	Healthy	1	54	3	11	3	4	70	188	42	5	8	22	33	54	36	101	24	241	297		1	8	13	13	1	9	13	6	3	18	13	26	19	26	15	1	16	12	27	14	3	3	455	12	27	51	8	11
1056	Healthy	1	315	3	11	3	4	97	206	191	13	41	27	8	5	4	254	6	2	113		1	8	13	13	2	9	13	6	3	19	13	26	19	26	15	1	16	12	15	12	3	4	494	12	288	29	6	3
1057	Healthy	1	283	4	11	3	4	25	602	61	5	11	41	8	3	4	332	6	9	147		1	8	13	13	1	9	13	6	3	18	13	26	19	26	15	1	16	12	78	9	3	64	392	12	60	29	2	3
1059	Healthy	1	467	3	11	3	4	162	279	160	9	26	26	8	8	4	374	6	56	621		1	8	13	13	1	9	13	6	3	18	13	26	19	26	15	1	16	12	44	11	3	7	431	12	27	78	6	3
1060	Healthy	1	183	3	11	3	14	23	130	77	5	8	22	8	19	4	163	15	11	61		1	11	13	13	1	9	13	6	3	18	13	26	19	26	15	1	16	12	16	5	3	3	322	12	31	29	2	3
1061	Healthy	1	251	3	11	3	4	25	46	116	5	12	26	8	3	4	194	6	2	79		1	8	13	13	1	9	13	6	3	18	13	26	19	26	15	1	16	12	2	9	3	3	434	12	97	32	3	3
1062	Healthy	5	71	3	11	3	4	15	93	104	5	9	33	8	9	4	173	6	43	175		5	8	13	13	1	9	13	6	3	18	13	26	19	26	15	1	16	12	2	7	3	3	340	12	59	28	2	3
1063	Healthy	1	267	3	11	3	4	25	94	65	5	5	22	8	13	4	303	6	24	110		1	8	13	13	1	9	13	6	3	18	13	26	19	26	15	1	16	12	2	5	3	3	388	12	35	38	3	3
1064	Healthy	1	92	3	11	3	4	30	56	32	5	6	22	8	3	4	131	6	2	170		1	8	13	13	1	9	13	6	3	18	13	26	19	26	15	1	16	12	2	5	3	3	257	12	41	10	2	3
1065	Healthy	1	315	3	11	3	4	38	93	160	9	12	45	8	3	4	341	8	12	147		1	8	13	13	1	9	13	6	3	18	13	26	19	26	15	1	16	12	10	13	3	3	508	12	106	42	2	3
1066	Healthy	1	748	3	11	3	4	52	213	117	5	11	22	8	6	4	332	6	13	347		1	8	13	13	1	9	13	6	3	18	13	26	19	26	15	1	16	12	22	11	3	7	426	12	120	30	3	3
1067	Healthy	1	148	3	11	3	4	20	213	6	5	8	29	8	12	4	370	6	37	145		1	8	13	13	2	9	13	6	3	18	13	26	19	26	15	1	16	12	16	4	3	3	269	12	84	56	2	3
1068	Healthy	1	694	3	11	3	14	79	355	34	5	39	38	8	24	4	370	7	44	165		1	12	13	13	1	9	13	6	3	18	13	26	19	26	15	1	16	12	57	8	3	19	425	12	116	50	5	3
1069	Healthy	1	624	3	11	3	4	23	370	114	5	7	25	8	4	4	341	6	73	157		1	8	13	13	1	9	13	6	3	18	13	26	19	26	15	1	16	12	41	7	3	8	384	12	55	80	9	3
1070	Healthy	1	365	3	11	3	4	22	67	72	5	6	22	8	3	4	227	6	2	78		1	8	13	13	1	9	13	6	3	18	13	26	19	26	15	1	16	12	8	6	3	3	391	12	38	17	2	3
1071	Healthy	1	129	3	11	3	11	8	32	90	5	6	34	8	3	4	138	15	15	25		1	8	13	13	1	9	13	6	3	18	13	26	19	26	15	1	16	12	23	8	3	3	408	12	19	44	3	3
1073	Healthy	1	69	3	11	3	4	69	62	121	5	9	23	8	3	4	138	16	2	57		1	8	13	13	1	9	13	6	3	18	13	26	19	26	15	1	16	12	22	11	3	3	450	12	241	8	3	3
1074	Healthy	1	54	3	11	3	4	39	59	87	5	15	22	8	3	4	102	6	2	193		1	8	13	13	1	9	13	6	3	18	13	26	19	26	15	1	16	12	7	10	3	3	444	12	253	8	2	3
1075	Healthy	1	54	3	11	3	4	65	62	118	5	17	22	8	3	4	76	6	4	18		1	8	13	13	1	9	13	6	3	18	13	26	19	26	15	1	16	12	4	8	3	3	409	12	81	25	2	3
1076	Healthy	1	333	3	11	3	4	56	34	198	11	38	26	8	4	4	205	6	24	251		1	8	13	13	1	9	13	6	3	18	13	26	19	26	15	1	16	12	4	12	3	3	483	12	70	29	5	3
1077	Healthy	1	201	4	11	3	6	56	52	65	5	12	42	8	3	4	167	7	2	113		1	8	13	13	1	9	13	6	3	18	13	26	19	26	15	1	16	12	7	13	3	3	442	12	336	8	2	3
1078	Healthy	1	235	3	11	3	4	6	99	88	5	11	27	8	3	4	259	6	2	262		1	8	13	13	1	9	13	6	3	18	13	26	19	26	15	1	16	12	6	5	3	3	323	12	40	8	8	3
1079	Healthy	1	54	3	11	3	4	17	70	52	5	13	49	8	9	4	161	6	6	143		1	8	13	13	1	9	13	6	3	18	13	26	19	26	15	1	16	12	6	20	3	3	505	12	260	17	2	3
1080	Healthy	1	285	3	11	3	4	124	213	122	9	23	32	8	59	4	205	6	18	281		1	11	13	13	1	9	13	6	3	18	13	26	19	26	15	1	16	12	16	7	3	3	410	12	38	55	6	3
1081	Healthy	1	90	3	11	3	4	49	236	129	11	13	22	8	20	4	183	6	2	354		1	8	13	13	3	9	13	6	3	18	13	26	19	26	15	1	16	12	23	12	3	11	475	12	211	24	5	3
1082	Healthy	1	486	3	11	3	4	5	155	66	5	19	55	8	5	4	183	6	5	512		1	8	13	13	1	9	13	6	3	18	13	26	19	26	15	1	16	12	15	13	3	3	563	12	156	36	3	3
1083	Healthy	1	129	3	11	3	4	25	130	130	5	11	26	8	3	4	172	6	16	197		1	8	13	13	2	9	13	6	3	18	13	26	19	26	15	1	16	12	6	7	3	3	379	12	56	36	6	3
1084	Healthy	29	365	3	11	3	4	47	191	220	8	18	38	8	3	4	161	6	410	342		29	8	13	13	6	9	13	6	3	18	49	26	19	26	15	1	16	12	12	6	3	3	455	12	57	12	12	3
1086	Healthy	1	251	3	11	3	4	99	94	102	5	7	22	8	20	4	216	6	10	168		1	8	13	13	1	9	13	6	3	18	13	26	19	26	15	1	16	12	7	5	3	3	419	12	22	15	8	3
1088	Healthy	1	251	3	11	3	4	30	115	77	5	7	22	8	3	4	259	9	2	42		1	8	13	13	1	9	13	6	3	18	13	26	19	26	15	1	16	12	17	7	3	3	378	12	39	8	2	3
1089	Healthy	1	111	3	11	3	4	38	81	181	5	5	22	8	3	4	205	6	5	74		1	8	13	13	3	9	13	6	3	18	13	26	19	26	15	1	16	12	5	12	3	3	603	12	130	16	4	3
1090	Healthy	1	333	3	11	3	11	34	52	63	5	13	22	8	17	4	149	13	2	20		1	8	13	13	1	9	13	6	3	18	13	26	19	26	15	1	16	12	17	13	3	3	503	12	81	11	8	3
1091	Healthy	1	54	3	11	3	4	5	90	154	23	60	39	8	3	4	183	6	2	68		1	8	13	13	3	9	13	6	3	18	13	26	19	26	15	1	16	12	7	16	3	3	537	12	145	15	14	3
1093	Healthy	1	110	3	11	3	7	76	65	225	5	7	30	8	3	4	172	8	2	33		1	8	13	13	3	9	13	6	3	18	13	26	19	26	15	1	16	12	10	11	3	3	531	12	89	11	2	3
1094	Healthy	1	333	3	11	3	4	32	91	93	5	13	22	8	9	4	195	11	5	48		1	8	13	13	1	9	13	6	3	18	13	26	19	26	15	1	16	12	14	13	3	3	441	12	99	33	2	3
1095	Healthy	1	235	3	11	3	4	215	48	159	5	12	22	8	46	4	227	6	2	110		1	8	13	13	1	9	13	6	3	18	13	26	19	26	15	1	16	12	5	8	3	3	357	12	75	27	3	3
1097	Healthy	1	559	3	11	3	4	49	45	80	5	33	22	8	13	4	227	6	10	218		1	8	13	13	2	9	13	6	3	18	13	26	19	45	15	1	16	12	2	7	3	3	349	12	91	23	10	3
1098	Healthy	1	333	3	11	3	4	55	42	191	5	20	44	8	3	4	205	6	2	39		1	8	13	13	1	9	13	6	3	18	13	26	19	26	15	1	16	12	2	7	3	3	361	12	22	23	5	3
1101	Healthy	1	1649	3	11	3	4	73	69	151	5	9	26	8	3	4	205	6	2	239		1	8	13	13	1	9	13	6	3	18	13	26	19	26	15	1	16	12	2	6	3	3	382	12	45	8	6	3
1102	Healthy	1	802	3	11	3	4	8	76	70	5	11	22	8	5	4	216	6	32	127		1	8	13	13	1	9	13	6	3	18	13	26	19	26	15	1	16	12	2	8	3	3	618	12	66	31	2	3
1103	Healthy	1	251	3	11	3	4	13	66	42	5	11	25	8	28	4	290	6	58	88		1	8	13	13	1	9	13	6	3	18	13	26	19	26	15	1	16	12	4	22	3	3	583	12	113	92	4	3
1105	Healthy	1	467	3	11	3	4	17	85	98	5	7	22	8	3	4	269	6	78	226		1	8	13	13	1	9	13	6	3	18	13	26	19	26	15	1	16	12	3	11	3	3	614	12	209	107	5	3
1106	Healthy	1	624	3	11	3	4	5	126	88	5	8	22	8	12	4	280	7	18	361		1	8	13	13	2	9	13	6	3	18	13	26	19	26	15	1	16	12	11	4	3	3	489	12	51	31	8	3
1107	Healthy	1	610	3	11	3	4	25	89	101	5	17	56	8	56	4	365	6	64	93		1	8	13	13	1	9	13	6	3	18	13	26	19	26	15	1	16	12	6	11	3	3	622	12	172	103	11	3
1110	Healthy	1	1138	3	11	3	10	41	84	87	5	8	44	8	3	4	485	9	23	166		1	20	13	13	1	9	13	6	3	18	13	26	19	26	15	1	16	12	9	8	3	3	493	12	84	42	8	3
1111	Healthy	1	666	3	11	3	4	20	73	150	5	8	22	8	9	4	370	6	3	157		1	8	13	13	2	9	13	6	3	18	13	26	19	26	15	1	16	12	4	4	3	3	434	12	11	23	12	3
1112	Healthy	1	346	3	11	3	4	70	56	64	8	11	22	8	16	4	183	6	3	310		1	8	13	13	2	9	13	6	3	20	13	26	19	26	15	1	16	12	2	4	3	3	430	12	8	13	15	3
1113	Healthy	1	148	3	11	3	4	53	103	58	5	17	24	8	108	4	248	6	10	30		1	8	13	13	1	9	13	6	3	18	13	26	19	26	15	1	16	12	8	13	3	3	679	12	112	11	5	3
1114	Healthy	11	511	3	11	3	4	35	140	90	5	23	30	8	57	4	254	8	63	396		11	8	13	13	1	9	13	6	3	18	73	148	19	26	15	1	16	12	8	12	3	3	649	12	120	43	11	3
1116	Healthy	1	346	3	11	3	4	29	87	86	5	16	31	8	21	4	305	6	21	78		1	8	13	13	2	9	13	6	3	18	13	26	19	26	15	1	16	12	5	9	3	3	607	12	153	59	9	3
1117	Healthy	1	315	3	11	3	4	75	130	186	5	12	22	8	32	4	138	6	7	94		1	8	13	13	1	9	13	6	3	18	13	53	19	26	15	1	16	12	13	8	3	3	501	12	45	26	7	3
1119	Healthy	1	71	3	11	3	4	44	87	107	5	11	22	8	34	4	269	6	28	56		1	8	13	13	1	9	13	6	3	18	13	33	19	26	15	1	16	12	4	5	3	3	396	12	60	43	5	3
1120	Healthy	1	111	3	11	3	4	83	102	189	5	10	22	8	3	4	216	6	2	205		1	8	13	13	2	9	13	6	3	18	13	26	19	26	15	1	16	12	6	4	3	3	468	12	44	8	5	3
1121	Healthy	1	54	3	11	3	4	46	100	30	5	15	24	8	9	4	144	6	28	21		1	8	13	13	1	9	13	6	3	18	13	26	19	26	15	1	16	12	2	7	3	3	405	12	19	72	6	3
1123	Healthy	1	482	3	11	3	4	23	93	144	5	10	47	8	61	4	340	6	47	201		1	8	13	13	1	9	13	6	3	18	13	26	19	26	15	1	16	12	9	13	3	3	599	12	74	52	13	3
1124	Healthy	1	217	3	11	3	4	86	98	180	5	23	25	8	8	4	222	6	82	85		1	8	13	13	3	9	13	6	3	18	13	26	19	26	15	1	16	12	7	9	3	3	555	12	148	67	6	3
1125	Healthy	1	346	3	11	3	4	25	81	100	5	9	22	8	34	4	269	6	8	76		1	8	13	13	3	9	13	6	3	18	13	26	19	26	15	1	16	12	3	6	3	3	518	12	35	8	2	3
1126	Healthy	1	217	3	11	3	4	46	78	74	5	11	22	8	64	4	195	6	19	53		1	8	13	13	1	9	13	6	3	18	13	26	19	26	15	1	16	12	5	10	3	3	577	12	49	19	12	3
1127	Healthy	1	283	3	11	3	4	77	95	106	5	11	22	8	27	4	310	6	57	89		1	12	13	13	4	9	13	6	3	18	13	26	19	26	15	1	16	12	7	11	3	3	505	12	264	69	5	3
1128	Healthy	12	775	3	11	3	4	34	140	27	5	27	22	8	11	4	290	6	47	280		12	8	13	13	1	9	13	6	3	18	75	146	19	26	15	1	16	12	6	6	3	3	688	12	38	34	20	3
1129	Healthy	1	802	3	11	3	4	107	314	107	7	17	46	8	13	4	399	6	19	170		1	9	13	13	5	9	13	6	3	18	13	26	19	26	15	1	16	12	37	10	3	3	636	12	392	16	12	3
1130	Healthy	1	251	3	11	3	4	21	172	42	11	14	22	8	3	4	205	6	2	80		1	8	13	13	1	9	13	6	3	18	13	26	19	26	15	1	16	12	22	10	3	3	502	12	14	8	3	3
1132	Healthy	1	54	3	11	3	4	23	133	61	5	11	22	8	95	4	195	6	28	117		1	8	13	13	2	9	13	6	3	18	13	26	19	26	15	1	16	12	15	12	3	3	477	12	88	21	10	3
1134	Healthy	1	315	3	11	3	19	47	143	116	5	15	22	8	61	4	257	11	22	169		1	11	13	13	2	9	13	6	3	25	13	26	19	26	15	1	16	12	8	14	3	3	576	12	265	36	9	3
1135	Healthy	1	610	3	11	3	4	13	130	64	5	12	240	8	38	4	343	6	63	61		1	8	13	13	2	9	13	6	3	18	13	26	19	26	15	1	16	12	9	8	3	3	437	12	88	41	7	3
1136	Healthy	1	934	3	11	3	4	39	218	176	5	23	22	8	58	4	501	6	50	329		1	8	13	13	1	9	13	6	3	18	13	26	19	26	15	1	16	12	30	21	3	7	759	12	221	50	13	3
1137	Healthy	1	148	3	11	3	4	97	61	186	5	10	36	8	78	4	268	6	34	175		1	8	13	13	3	9	13	6	3	18	13	26	19	26	15	1	16	12	6	10	3	3	581	12	137	31	2	3
1138	Healthy	1	525	3	11	3	4	48	63	147	5	7	22	8	33	4	414	6	29	685		1	8	13	13	2	9	13	6	3	18	13	26	19	26	15	1	16	12	2	7	3	3	352	12	42	40	4	3
1139	Healthy	1	315	3	11	3	4	40	117	265	5	14	22	8	40	4	374	6	72	233		1	8	13	13	3	9	13	6	3	18	13	26	19	26	15	1	16	12	5	11	3	3	612	12	81	87	18	3
1141	Healthy	1	71	3	11	3	4	23	53	99	5	12	22	8	10	4	228	6	14	44		1	8	13	13	5	9	13	6	3	18	13	26	19	26	15	1	16	12	2	9	3	3	544	12	141	26	7	3
1142	Healthy	1	1263	3	11	3	4	36	62	227	5	8	24	8	9	4	525	6	33	629		1	8	13	13	1	9	13	6	3	45	13	26	19	26	15	1	16	12	2	6	3	3	355	12	75	37	7	3
1144	Healthy	1	467	3	11	3	4	43	95	50	5	12	32	8	40	4	363	6	2	241		1	8	13	13	2	9	13	6	3	21	13	26	19	26	15	1	16	12	2	8	3	3	425	12	110	21	9	3
1145	Healthy	1	54	3	11	3	4	75	92	136	6	20	22	8	57	4	211	6	57	38		1	8	13	13	5	9	13	6	3	18	13	26	19	26	15	1	16	12	2	17	3	3	426	12	93	52	8	3
1146	Healthy	1	54	3	11	3	4	66	71	121	6	32	24	8	3	4	183	6	2	121		1	8	13	13	1	9	13	6	3	18	13	26	19	26	15	1	16	12	2	10	3	3	560	12	68	8	13	3
1147	Healthy	1	301	3	11	3	13	36	59	231	9	23	31	8	3	4	227	10	17	61		1	8	13	13	2	9	13	6	3	18	13	26	19	26	15	1	16	12	10	5	3	3	360	12	36	17	12	3
1148	Healthy	2	269	3	11	3	6	10	68	90	5	21	25	8	16	4	205	8	39	344		2	8	13	13	1	9	13	6	3	18	22	26	19	26	15	1	16	12	23	15	3	3	390	12	92	25	8	3
1149	Healthy	1	365	3	11	3	4	97	57	176	5	8	33	8	14	4	310	6	10	222		1	8	13	13	3	9	13	6	3	26	13	26	19	26	15	1	16	12	2	8	3	3	398	12	60	21	12	3
1150	Healthy	20	396	3	11	3	4	28	121	118	8	21	26	8	17	4	280	6	158	226		20	8	13	13	2	9	13	6	3	18	262	51	19	26	15	1	16	12	9	11	3	3	620	12	163	23	7	3
1153	Healthy	1	129	3	11	3	4	11	56	173	5	13	22	8	9	4	227	6	41	60		1	8	13	13	1	9	13	6	3	18	13	26	19	26	15	1	16	12	2	5	3	3	391	12	71	33	4	3
1155	Healthy	1	90	3	11	3	4	46	61	131	5	8	22	8	16	4	161	6	2	29		1	8	13	13	1	9	13	6	3	18	13	26	19	26	15	1	16	12	6	8	3	3	405	12	44	12	8	3
1156	Healthy	1	147	3	11	3	4	27	71	134	5	11	28	8	3	4	172	9	8	138		1	8	13	13	1	9	13	6	3	18	13	26	19	26	15	1	16	12	8	7	3	3	401	12	21	13	2	3
1157	Healthy	5	54	3	11	3	4	32	76	101	5	18	22	8	4	4	114	6	14	201		5	8	13	13	1	9	13	6	3	18	13	26	19	26	15	1	16	12	2	8	3	3	250	12	43	10	2	3
1159	Healthy	1	90	3	11	3	4	20	35	155	5	13	22	8	3	4	222	6	3	142		1	8	13	13	1	9	13	6	3	18	13	26	19	26	15	1	16	12	2	7	3	3	364	12	161	15	2	3
1160	Healthy	1	486	4	11	3	4	19	45	146	5	13	22	8	3	4	280	32	2	44		1	8	13	13	2	9	13	6	7	18	13	26	19	26	15	1	16	12	22	7	3	3	326	12	71	8	12	3
1162	Healthy	2	516	3	11	3	4	39	120	79	5	12	22	8	14	4	310	6	53	128		2	8	13	13	1	9	13	6	3	18	13	32	19	26	15	1	16	12	2	8	3	3	557	12	147	32	8	3
1163	Healthy	11	54	3	11	3	4	65	121	172	5	8	22	8	35	4	216	6	29	118		11	8	13	13	1	9	13	6	3	18	114	247	19	26	15	1	16	12	2	11	3	3	624	12	103	29	4	3
1164	Healthy	1	318	3	11	3	4	31	53	185	5	8	43	8	24	4	227	6	3	84		1	8	13	13	1	9	13	6	3	18	13	26	19	26	15	1	16	12	10	8	3	3	439	12	117	13	4	3
1165	Healthy	1	426	3	11	3	4	24	50	126	5	10	30	8	12	4	330	6	5	79		1	8	13	13	1	9	13	6	3	18	13	26	19	26	15	1	16	12	5	13	3	3	449	12	379	16	10	3
1166	Healthy	1	269	3	11	3	4	30	67	31	5	15	54	8	5	4	290	6	48	43		1	8	13	13	1	9	13	6	3	18	13	26	19	26	15	1	16	12	2	12	3	3	454	12	193	68	12	3
1167	Healthy	1	457	3	11	3	4	63	82	119	5	13	22	8	3	4	290	6	2	114		1	8	13	13	2	9	13	6	3	18	13	26	19	26	15	1	16	12	2	5	3	3	394	12	55	8	11	3
1168	Healthy	1	54	3	11	3	4	54	38	67	5	13	23	8	22	4	152	6	35	57		1	8	13	13	1	9	13	6	3	18	13	26	19	26	15	1	16	12	0	10	3	3	435	12	170	22	5	3
1169	Healthy	1	330	3	11	3	4	60	32	81	5	13	47	8	3	4	143	6	4	87		1	17	13	13	1	9	13	6	3	18	13	26	19	26	15	1	16	12	0	7	3	3	382	12	47	13	10	3
1170	Healthy	1	54	3	11	3	4	54	39	24	5	7	31	8	3	4	165	9	44	130		1	8	13	13	4	9	13	6	3	18	13	26	19	26	15	1	16	12	0	4	3	3	279	12	37	37	9	3
1171	Healthy	1	431	4	11	3	8	14	25	35	5	8	22	8	3	4	178	7	2	83		1	17	13	13	4	9	13	6	3	18	13	26	19	26	15	1	16	12	8	6	3	3	322	12	59	11	3	3
1172	Healthy	1	266	3	11	3	16	69	34	98	5	8	25	8	3	4	205	10	19	121		1	13	13	13	2	9	13	6	3	18	13	26	19	26	15	1	16	12	0	4	3	3	366	12	17	16	7	3
1173	Healthy	1	54	3	11	3	4	30	40	53	5	8	28	8	28	4	152	6	42	135		1	8	13	13	2	9	13	6	3	21	13	26	19	26	15	1	16	12	0	5	3	3	328	12	109	61	2	3
1174	Healthy	1	54	3	11	3	4	72	21	59	5	12	22	8	3	4	107	6	2	87		1	8	13	13	1	9	13	6	3	18	13	26	19	26	15	1	16	12	0	6	3	3	351	12	27	10	3	3
1175	Healthy	1	243	3	11	3	4	133	28	21	5	8	30	8	10	4	152	6	2	79		1	8	13	13	1	9	13	6	3	18	13	26	19	26	15	1	16	12	6	7	3	3	365	12	49	11	13	3
1178	Healthy	1	54	3	11	3	4	156	31	120	5	8	29	8	3	4	88	6	2	22		1	8	13	13	1	9	13	6	3	18	13	26	19	26	15	1	16	12	5	6	3	3	383	12	55	8	5	3
1179	Healthy	1	54	3	11	3	4	51	50	52	5	15	50	8	3	4	170	6	26	52		1	8	13	13	2	9	13	6	3	18	13	26	19	26	15	1	16	12	5	9	3	3	403	12	85	31	13	3
1180	Healthy	1	148	3	11	3	4	86	54	136	5	7	43	8	11	4	205	9	7	149		1	16	13	13	8	9	13	6	3	18	13	26	19	26	15	1	16	12	0	5	3	3	269	12	69	12	7	3
1181	Healthy	1	64	3	11	3	4	22	21	32	5	13	40	8	3	4	170	6	2	116		1	13	13	13	1	9	13	6	3	18	13	26	19	26	15	1	16	12	4	8	3	3	386	12	173	13	2	3
1183	Healthy	1	94	3	11	3	20	104	39	80	5	12	38	8	38	4	107	14	48	142		1	12	13	13	1	9	13	6	3	18	13	26	19	26	15	1	16	12	11	5	3	3	333	12	39	27	10	3
1184	Healthy	1	635	3	11	3	18	37	30	73	5	12	74	8	12	4	249	12	10	109		1	18	13	13	1	9	13	6	3	18	13	26	19	26	15	1	16	12	6	7	3	3	395	12	172	15	4	3
1185	Healthy	1	856	3	11	3	18	30	28	71	5	12	23	8	42	4	107	20	10	43		1	8	13	13	2	9	13	6	6	18	13	26	19	26	15	1	16	12	7	5	3	3	281	12	14	10	8	3
1186	Healthy	1	54	3	11	3	4	34	26	78	5	7	53	8	17	4	134	6	8	406		1	8	13	13	2	9	13	6	3	18	13	26	19	26	15	1	16	12	0	5	3	3	338	12	71	13	6	3
1187	Healthy	1	54	3	11	3	4	37	43	38	5	9	22	8	15	4	143	6	17	76		1	8	13	13	1	9	13	6	3	18	13	26	19	26	15	1	16	12	0	5	3	3	295	12	26	18	5	3
1188	Healthy	1	243	3	11	3	4	10	18	55	5	10	22	8	22	4	187	12	28	32		1	8	13	13	1	9	13	6	3	18	13	26	19	26	15	1	16	12	10	7	3	3	327	12	152	22	3	3
1189	Healthy	1	54	3	11	3	4	21	26	55	5	6	24	8	34	4	134	6	22	267		1	8	13	13	1	9	13	6	3	18	13	26	19	26	15	1	16	12	4	5	3	3	295	12	75	21	2	3
1190	Healthy	1	54	3	11	3	4	88	30	97	5	13	32	8	16	4	70	6	2	89		1	8	13	13	4	9	13	6	3	18	13	26	19	26	15	1	16	12	0	8	3	3	328	12	76	12	7	3
1191	Healthy	1	54	3	11	3	8	12	25	61	5	7	22	8	9	4	98	6	2	108		1	15	13	13	1	9	13	6	3	18	13	26	19	26	15	1	16	12	0	7	3	3	368	12	40	8	2	3
1192	Healthy	1	450	3	11	3	11	69	19	69	5	9	43	8	57	4	223	6	2	204		1	14	13	13	2	9	13	6	3	18	13	26	19	26	15	1	16	12	0	8	3	3	356	12	93	18	8	3
1193	Healthy	1	173	3	11	3	4	104	46	105	5	10	22	8	4	4	125	42	2	117		1	8	13	13	6	9	13	6	7	18	13	26	19	26	15	1	16	12	38	8	3	3	407	12	32	8	2	3
1195	Healthy	1	54	3	11	3	8	43	58	71	6	12	22	8	3	4	98	6	2	190		1	8	13	13	1	9	13	6	3	18	13	26	19	26	15	1	16	12	6	5	3	3	254	12	58	10	2	3
1196	Healthy	1	54	3	11	3	4	55	20	93	5	8	27	8	7	4	98	6	2	25		1	8	13	13	1	9	13	6	3	18	13	26	19	26	15	1	16	12	2	6	3	3	332	12	50	9	6	3
1197	Healthy	1	197	3	11	3	4	31	24	78	5	7	25	8	12	4	143	8	30	22		1	10	13	13	1	9	13	6	3	18	13	26	19	26	15	1	16	12	2	5	3	3	263	12	74	22	7	3
1199	Healthy	1	288	3	11	3	11	25	29	15	5	7	52	8	17	4	178	6	9	212		1	8	13	13	1	9	13	6	3	18	13	26	19	26	15	1	16	12	6	10	3	3	361	12	164	19	2	3
1200	Healthy	1	599	3	11	3	8	65	17	26	5	10	34	8	3	4	152	6	2	137		1	8	13	13	3	9	13	6	3	18	13	26	19	26	15	1	16	12	2	3	3	3	204	12	13	8	21	3
1202	Healthy	1	197	3	11	3	10	41	15	56	5	6	24	8	3	4	254	14	36	202		1	8	13	13	1	9	13	6	3	18	13	26	19	26	15	1	16	12	9	4	3	3	189	12	15	32	7	3
1203	Healthy	1	54	3	11	3	6	54	30	106	5	9	23	8	43	4	125	7	41	287		1	8	13	13	1	9	13	6	3	18	13	26	19	26	15	1	16	12	4	4	3	3	321	12	27	20	12	3
1204	Healthy	1	599	4	11	3	20	40	62	89	5	8	116	8	4	4	346	6	11	328		1	8	13	13	1	9	13	6	3	18	13	26	19	26	15	1	16	12	4	3	3	3	346	12	35	15	2	3
1228	Healthy	1	54	3	11	3	4	25	16	27	29	17	51	8	3	4	222	11	11	204		1	8	13	13	1	9	13	6	3	18	13	26	19	26	15	1	16	12	2	6	3	3	261	12	119	37	13	3
1230	Healthy	1	67	3	11	3	5	64	32	94	5	17	22	8	3	4	140	9	26	69		1	8	13	13	1	9	13	6	3	18	13	26	19	26	15	1	16	12	2	7	3	3	243	12	36	38	4	3
1231	Healthy	1	54	3	11	3	4	28	19	132	7	18	41	8	3	4	157	10	2	97		1	8	13	13	1	9	13	6	3	18	13	26	19	26	15	1	16	12	2	6	3	3	204	12	107	30	4	3
1232	Healthy	1	240	3	11	3	4	38	22	63	5	12	35	8	3	4	198	9	2	118		1	8	13	13	1	9	13	6	3	18	13	26	19	26	15	1	16	12	2	2	3	3	205	12	19	11	11	3
1233	Healthy	1	97	3	11	3	4	12	23	8	5	4	23	8	3	4	181	8	2	198		1	8	13	13	1	9	13	6	3	18	13	26	19	26	15	1	16	12	2	1	3	3	144	12	16	26	10	3
1235	Healthy	1	174	3	11	3	5	9	36	56	5	11	49	8	3	4	114	7	2	48		1	8	13	13	1	9	13	6	3	18	13	26	19	26	15	1	16	12	2	2	3	3	226	12	35	19	8	3
1236	Healthy	4	124	3	11	3	4	19	38	81	5	12	26	8	3	4	148	9	20	451		4	8	13	13	1	9	13	6	3	18	13	26	19	26	15	1	16	12	2	2	3	3	204	12	35	24	12	3
1237	Healthy	1	240	3	11	3	4	30	46	34	5	7	34	8	10	4	242	9	7	122		1	8	13	13	3	9	13	6	3	18	13	26	19	26	15	1	16	12	2	4	3	3	252	12	38	31	9	3
1238	Healthy	1	240	3	11	3	4	64	19	36	5	12	34	8	3	4	173	8	2	313		1	8	13	13	5	9	13	6	3	18	13	26	19	26	15	1	16	12	2	7	3	3	263	12	265	25	6	3
1239	Healthy	1	411	3	11	3	4	102	38	70	20	32	43	8	3	4	148	8	2	123		1	8	13	13	1	9	13	6	3	18	13	26	19	26	15	1	16	12	5	9	3	3	296	12	91	11	6	20
1240	Healthy	1	196	3	11	3	6	37	42	35	5	15	29	8	3	4	198	9	2	305		1	8	13	13	1	9	13	6	3	18	13	26	19	26	15	1	16	12	2	7	3	3	291	12	38	25	2	3
1242	Healthy	1	54	3	11	3	4	24	17	78	5	3	22	8	6	4	140	8	24	56		1	8	13	13	1	9	13	6	3	18	13	26	19	26	15	1	16	12	2	7	3	3	196	12	73	54	2	3
1243	Healthy	1	218	3	11	3	4	57	22	68	5	8	24	8	3	4	222	14	11	198		1	8	13	13	4	9	13	6	3	18	13	26	19	26	15	1	16	12	2	2	3	3	179	12	42	67	5	3
1244	Healthy	1	357	5	11	3	4	10	21	43	5	8	22	8	3	4	285	8	2	193		1	8	13	13	3	9	13	6	3	18	13	26	19	26	15	1	16	12	2	3	3	3	205	12	51	46	4	3
1702	Healthy	1	365	3	11	3	4	66	101	171	5	10	47	8	33	4	161	6	2	123		1	8	13	13	1	9	13	6	3	18	13	26	19	26	15	1	16	12	6	7	3	3	407	12	37	23	7	3
[truncated: 3 more columns]

## Sheet: P-values Fig 2b
Figure 2b & Supplemental Figure 3 and 4
ICU vs. Healthy			non-ICU vs. Healthy			ICU vs. non-ICU
	Adj. P-value			Adj. P-value			Adj. P-value
IL-1RA	2.2e-30		IL-1RA	4.69e-32		IL-1RA	0.000383977
IL-1beta	2.98e-59		IL-1beta	4.19e-35		IL-1beta	0.00250216
IL-6	1.02e-85		IL-6	3.44e-30		IL-6	3.93968e-07
IL-10	1.25e-50		IL-10	8.2e-14		IL-10	0.00178483
IL-15	7.3e-41		IL-15	5.04e-25		IL-15	0.00273648
CCL2	1.76e-15		CCL2	7.65e-05		CCL2	1.8225e-05
CCL4	0.0350184		CCL4	3.03e-12		CCL4	0.000474386
CCL11	1.19e-06		CXCL9	2e-22		CXCL9	9.38237e-09
CXCL9	3.28e-41		CXCL10	1.31e-31		CXCL10	0.00045318
CXCL10	1.95e-24		CXCL13	4.71e-23		CXCL13	6.79613e-09
CXCL13	1.29e-26		NGF-beta	0.00140883		HGF	1.80502e-11
NGF-beta	0.00479441		EGF	0.00350203		LIF	0.00273648
EGF	0.000143614		FGF-2	0.0316665		VEGF-A	0.00402866
FGF-2	0.0108364		HGF	9.12e-21
HGF	1.7e-26		LIF	1.4e-11
LIF	2.7e-15		PlGF-1	1.88e-09
PlGF-1	9.79e-07		VEGF-A	5.01e-17
VEGF-A	2.54e-20

## Sheet: Supp Fig 1
ID	Group	Total T cells	Total CD4 T cells	Naive CD4 T cells	Memory CD4 T cells	CM CD4 T cells	EM CD4 T cells	Total CD8 T cells	CM CD8 T cells	Naive CD8 T cels	EM CD8 T cells	TDEM CD8 T cells	T-gd	NK cells	Tot B cells	USM B cells	Naive B cells	IgG1+ SM B cells	IgG2+ SM B cells	IgG3+ SM B cells	Immature B cells	Transitional B cells	Activated B cells	Plasma cells	Monocytes	mDCs	cDC	cDC CD16+	pDCs
1	ICU	1669	933	336	588	432	157	664	664	48	333	247	93	358	278	16	175	3	2	1	1	0	99	7	795	35	6	23	0
3	ICU	584	345	127	210	139	72	217	217	22	98	79	19	81	209	8	91	11	1	1	2	1	59	26	66	1	1	0	1
4	ICU	2366	1675	1215	454	317	135	587	587	57	358	161	46	167	530	13	380	13	1	1	1	1	95	28	419	22	5	7	2
6	ICU	464	261	101	160	39	120	174	174	15	67	89	25	81	47	3	18	1	0	1	0	0	11	11	43	0	0	0	0
7	ICU	564	467	182	283	194	89	85	85	38	23	14	7	30	144	8	101	2	0	0	5	1	19	8	183	3	1	1	0
9	ICU	730	608	384	227	178	51	93	93	52	23	7	7	23	245	8	157	1	1	4	0	0	40	5	34	2	1	0	1
10	ICU	1196	888	585	300	219	81	302	302	22	169	105	25	414	113	3	84	2	2	0	1	1	16	4	615	24	4	16	3
12	ICU	679	548	213	332	169	163	119	119	59	38	11	3	87	154	3	90	3	1	1	0	4	29	28	301	11	4	3	2
13	ICU	649	505	175	330	235	92	129	129	47	38	23	8	11	645	23	427	36	1	3	0	6	346	23	249	10	2	2	0
19	ICU	202	157	69	88	66	22	36	36	5	13	8	7	31	53	6	29	1	0	0	0	0	14	5	134	1	0	0	0
22	ICU	726	551	258	290	232	60	157	157	78	55	15	6	81	206	15	134	6	2	1	7	2	18	4	586	23	3	15	1
23	ICU	415	265	67	197	119	78	140	140	17	69	51	5	81	163	10	97	9	0	1	0	1	56	13	405	7	1	5	1
26	ICU	1563	1347	938	395	312	83	195	195	143	26	11	14	183	241	18	115	5	2	1	1	0	53	48	281	7	3	3	1
31	ICU	995	673	339	334	205	129	305	305	151	109	19	9	112	133	3	79	5	0	0	0	0	25	19	705	16	2	9	1
33	ICU	1064	900	646	256	196	59	140	140	34	73	19	2	58	4782	16	26	93	0	1	0	1	1329	11	588	44	6	23	2
34	ICU	898	705	430	265	191	74	177	177	24	88	52	17	53	99	2	61	1	0	1	0	0	12	19	29	1	0	0	1
37	ICU	459	265	99	166	76	90	151	151	23	47	74	40	59	190	4	144	4	2	1	3	1	10	9	119	2	1	0	1
42	ICU	828	639	313	326	251	76	139	139	44	65	14	38	52	499	10	364	5	2	1	12	8	60	5	666	15	4	8	1
44	ICU	1212	597	380	205	132	73	554	554	143	127	268	70	221	181	8	86	1	1	1	3	1	29	40	323	5	1	2	2
46	ICU	581	492	210	280	152	128	73	73	35	22	12	10	260	325	6	253	3	1	1	2	2	76	15	492	1	1	0	1
50	ICU	734	608	249	357	259	100	107	107	20	67	5	8	1180	254	13	143	1	1	8	1	1	71	24	175	8	1	3	8
52	ICU	542	400	152	237	113	126	133	133	8	69	53	4	46	161	1	83	2	2	1	1	1	27	49	252	4	1	1	1
60	ICU	623	561	375	186	127	60	51	51	14	29	4	6	98	109	5	85	1	1	0	1	1	11	4	214	2	1	0	1
61	ICU	759	490	189	300	214	87	238	238	56	68	94	17	224	148	4	93	2	2	1	1	2	34	13	357	17	4	4	2
62	ICU	742	437	229	206	98	108	286	286	22	86	172	37	135	82	4	51	2	1	0	0	0	8	9	90	4	2	0	0
64	ICU	582	351	133	215	122	91	193	193	31	67	72	24	48	215	26	64	21	1	1	0	0	45	2	363	9	4	3	3
66	ICU	751	541	240	304	225	77	193	193	54	40	74	9	93	205	1	130	1	0	0	0	2	65	12	135	4	1	1	10
67	ICU	371	251	130	121	88	33	104	104	22	33	44	16	50	112	27	47	5	2	1	3	0	19	6	40	1	0	0	0
68	ICU	613	343	173	169	74	94	236	236	162	23	45	27	30	417	12	242	7	3	2	1	0	87	76	180	4	1	0	1
69	ICU	759	438	244	187	136	50	309	309	31	161	103	6	102	239	2	15	4	1	2	0	0	15	190	643	4	2	1	1
71	ICU	836	261	34	227	122	105	513	513	15	386	86	64	201	100	7	50	13	1	0	0	1	16	3	324	5	1	2	0
75	ICU	674	505	221	277	179	98	153	153	44	55	47	10	171	182	6	90	3	1	1	1	0	47	19	106	5	1	1	5
82	ICU	1026	730	284	438	300	135	261	261	82	153	11	15	139	81	6	52	2	2	0	1	0	8	2	606	16	3	10	0
85	ICU	522	410	212	195	139	57	98	98	21	42	27	7	31	170	4	64	3	1	1	0	2	40	11	136	3	0	1	1
86	ICU	170	102	54	48	27	20	61	61	7	24	28	3	15	15	1	10	0	0	0	0	0	2	1	67	1	0	0	1
88	ICU	301	173	85	87	47	40	115	115	16	68	28	8	122	121	3	76	3	1	1	3	1	24	12	287	2	0	1	1
90	ICU	682	383	154	223	124	99	279	279	30	118	118	12	81	192	66	46	11	2	2	0	0	69	5	1172	8	2	5	0
92	ICU	1089	902	483	418	266	155	151	151	18	66	60	13	130	186	8	108	4	2	1	0	5	31	20	190	5	2	1	1
2	non-ICU	877	678	347	328	164	165	177	177	127	29	14	13	246	119	12	41	4	2	0	0	0	24	5	253	6	1	1	3
8	non-ICU	1246	734	263	471	261	213	462	462	13	83	358	31	134	230	45	119	1	2	21	1	1	42	11	329	9	2	4	5
14	non-ICU	1200	680	192	484	321	168	470	470	187	171	33	28	206	122	12	55	12	7	1	1	0	8	4	363	93	12	75	8
15	non-ICU	412	139	41	98	41	56	258	258	43	163	47	11	46	7	NA	NA	NA	NA	NA	NA	NA	NA	NA	312	3	2	0	2
17	non-ICU	328	91	32	58	31	27	232	232	2	145	83	3	84	16	NA	NA	NA	NA	NA	NA	NA	NA	NA	181	17	1	12	2
18	non-ICU	636	257	57	201	74	128	327	327	52	183	85	60	95	56	1	47	1	1	0	2	1	4	2	157	3	1	1	2
20	non-ICU	1219	742	353	387	270	115	419	419	125	174	89	54	214	445	10	368	7	4	1	8	5	35	3	233	56	11	37	4
21	non-ICU	1202	865	591	277	182	97	314	314	51	206	45	16	340	122	2	92	1	0	1	1	2	7	7	558	22	10	7	2
24	non-ICU	1001	608	202	405	302	104	296	296	162	93	21	70	119	291	2	244	2	0	0	0	1	7	12	459	14	6	4	5
25	non-ICU	735	467	204	263	192	70	243	243	37	123	42	18	50	126	6	59	4	4	0	2	1	12	9	481	24	3	18	1
27	non-ICU	399	331	45	285	166	119	60	60	5	30	14	4	97	164	11	91	4	2	1	0	0	62	17	266	6	2	4	1
28	non-ICU	1003	803	601	200	173	27	169	169	101	50	9	13	102	148	31	58	4	2	1	4	1	17	3	115	6	2	3	3
29	non-ICU	390	225	42	182	125	58	129	129	21	75	20	25	204	22	0	17	0	0	0	0	0	1	2	483	22	3	14	6
30	non-ICU	910	671	350	324	183	142	209	209	5	131	67	24	128	49	1	29	1	0	0	0	0	14	3	234	13	1	11	3
32	non-ICU	1265	908	445	454	317	137	318	318	111	82	110	15	333	182	33	62	4	4	2	1	2	32	43	223	8	2	3	2
35	non-ICU	709	352	43	307	173	136	320	320	4	243	50	27	389	269	35	142	11	4	1	1	1	107	7	321	100	3	81	1
36	non-ICU	1204	523	74	443	320	125	638	638	66	257	280	21	543	608	48	365	17	5	3	15	5	89	22	602	30	7	21	3
38	non-ICU	442	223	53	170	49	121	202	202	1	162	30	29	121	45	1	25	0	0	0	0	0	12	2	88	27	0	21	5
39	non-ICU	1089	848	216	634	303	331	215	215	1	162	32	35	262	510	6	78	1	1	0	5	2	401	17	724	12	5	5	4
41	non-ICU	1281	864	284	577	371	206	354	354	81	152	94	60	190	295	20	199	4	2	1	10	3	30	23	356	19	5	10	2
43	non-ICU	615	473	172	298	113	185	125	125	54	56	9	10	210	290	4	200	5	2	1	4	1	26	21	487	6	3	3	1
45	non-ICU	852	562	224	335	256	79	261	261	5	193	28	16	85	193	5	154	6	2	0	1	0	70	5	1315	71	10	49	8
47	non-ICU	560	433	282	151	96	56	117	117	24	16	76	3	108	208	28	57	22	3	4	1	0	60	28	769	7	5	1	0
48	non-ICU	114	50	4	45	16	29	60	60	1	50	6	1	73	1	NA	NA	NA	NA	NA	NA	NA	NA	NA	276	9	2	5	2
49	non-ICU	1385	893	378	515	329	185	401	401	38	224	94	36	650	135	3	77	5	1	1	1	0	13	12	499	47	7	38	1
51	non-ICU	1242	391	113	277	168	109	790	790	41	45	694	293	74	145	19	28	5	2	1	0	0	9	39	315	16	9	3	1
53	non-ICU	790	439	279	151	76	75	311	311	8	163	138	41	188	35	1	17	1	0	0	0	0	10	2	66	3	1	2	0
54	non-ICU	821	556	209	346	251	97	252	252	55	95	90	11	170	100	4	59	2	1	1	0	0	25	8	304	75	7	62	2
56	non-ICU	1111	847	575	347	89	258	241	241	51	104	77	10	73	128	3	79	3	0	0	1	0	30	11	182	9	1	2	1
57	non-ICU	1040	464	106	357	189	168	523	523	12	326	161	28	128	34	2	16	2	1	0	0	0	5	3	353	43	10	24	5
58	non-ICU	552	469	202	266	181	84	79	79	10	39	14	3	128	176	10	83	5	1	3	2	1	32	31	298	5	2	1	1
59	non-ICU	1265	885	465	419	269	149	305	305	17	190	84	140	96	142	3	68	25	1	1	2	1	19	23	497	33	10	20	3
65	non-ICU	2576	1716	341	1354	850	504	804	804	157	385	96	37	251	691	104	75	85	24	12	1	0	197	41	299	57	8	32	3
70	non-ICU	1385	1091	380	705	337	368	266	266	35	157	46	27	188	162	16	93	7	2	1	1	0	11	11	440	32	13	15	3
73	non-ICU	550	314	49	263	130	133	224	224	18	109	48	11	85	130	4	86	4	0	0	0	0	13	25	249	16	2	11	3
74	non-ICU	80	57	17	39	17	22	21	21	6	11	3	2	66	73	1	58	0	0	0	0	1	5	11	1200	30	2	26	2
76	non-ICU	1538	1151	391	758	579	179	370	370	41	216	83	11	248	429	16	253	20	23	4	1	0	52	16	453	95	19	66	3
77	non-ICU	358	186	43	144	54	90	145	145	7	105	31	33	104	73	2	58	1	0	0	1	1	6	0	77	2	1	0	2
78	non-ICU	479	328	51	277	147	130	139	139	6	99	14	7	125	73	1	57	0	0	0	0	0	3	7	500	65	6	49	4
79	non-ICU	531	295	110	184	117	67	224	224	7	97	114	5	58	58	3	19	4	1	0	1	0	7	18	214	16	1	12	1
80	non-ICU	915	736	431	303	204	102	157	157	13	68	59	15	151	217	6	192	2	0	0	3	1	16	2	421	22	2	19	1
81	non-ICU	1395	1214	345	866	659	206	171	171	40	76	29	4	325	297	12	162	4	2	3	2	1	29	63	392	22	5	10	2
83	non-ICU	703	455	189	263	160	103	232	232	42	67	116	15	171	14	NA	NA	NA	NA	NA	NA	NA	NA	NA	644	14	3	9	5
84	non-ICU	734	532	112	422	275	147	170	170	9	92	24	9	277	268	6	178	5	1	0	9	6	17	45	430	9	2	4	1
87	non-ICU	1870	1194	393	794	538	265	629	629	142	273	165	9	231	176	9	114	8	3	1	1	0	26	6	479	39	11	24	1
89	non-ICU	627	455	226	228	131	97	164	164	27	70	45	6	133	98	4	68	2	0	0	1	1	9	7	159	2	1	0	1
91	non-ICU	613	469	260	206	137	68	108	108	17	49	32	32	239	103	4	56	11	1	1	2	0	14	17	343	14	6	6	2
93	non-ICU	1314	845	331	517	300	217	439	439	23	360	34	17	134	107	2	45	3	2	1	0	0	42	16	589	93	12	54	4
94	non-ICU	662	466	186	279	120	159	179	179	6	74	91	10	173	192	4	100	4	0	0	1	1	22	59	270	4	1	1	1
95	non-ICU	2520	304	80	219	78	141	1615	1615	79	191	1331	701	30	59	0	56	0	0	0	2	1	4	0	268	16	4	7	3
96	non-ICU	1575	786	36	743	37	706	738	738	4	461	268	41	160	60	2	28	4	0	0	2	0	27	2	325	53	1	47	4
97	non-ICU	783	498	205	294	156	139	261	261	26	68	157	30	110	276	33	99	13	3	2	0	6	66	29	597	19	6	8	2
98	non-ICU	1882	1324	611	706	486	220	499	499	36	308	112	91	190	145	17	86	1	1	0	1	0	11	14	329	34	9	19	3
226	Healthy	1177.9	850	323.4	524.8	382.7	139.2	290.5	70.9	64.6	100.2	54.8	29.9	247.4	178.7	14	113.7	5.8	7.9	1.3	1.3	0.6	5.5	2.2	364.9	55.1	13.7	37.7	5.6
227	Healthy	1490.9	1008.3	184.3	819.9	497.1	328	392.1	64.8	60.4	222.4	44.6	92.8	444.6	310.3	26.8	179.8	13.5	20.9	4.3	5	0.9	17.7	2.7	425.9	68	14.3	50.9	6.9
228	Healthy	1005.2	607.8	164.8	440.8	310	130.8	364.8	38	34.4	221.7	70.7	24.7	347.6	260.9	27.1	187.1	8.4	6.2	0.6	5.6	2.2	11	1.4	468.1	61.6	12.4	44.3	5.8
229	Healthy	943.4	593.7	155.7	437.8	274	163.8	267.7	37.4	52.3	157.9	20.1	85.5	205.8	203.9	27.3	133.9	7.8	3.4	0.5	4.9	0.3	7.6	0.8	199.1	30.6	6.3	21.2	5.5
230	Healthy	1130.1	737.6	315	419.3	313	106.4	358.2	90.1	52.7	141.6	73.8	28.8	150	50.1	10.1	26.2	0.9	0.6	0.2	0.5	0.1	4.1	2	273.6	43.8	4.3	36.9	4.9
231	Healthy	1045.6	686.6	404.1	280.4	199.3	81.1	331.5	34.6	190.4	91.9	14.7	10.9	201.8	189.8	58.3	75.4	10.4	5.3	1	0.4	0.2	26.1	2.9	504.9	76.4	7.5	65.6	3.8
232	Healthy	1528	773.9	196.7	573.5	271.2	298.4	612.6	31.9	38.1	420.9	121.7	64.6	95.3	119.3	3.6	59.3	4.6	21	2.5	0.3	0.6	17.9	8.2	757.8	30.6	7	13	11.1
233	Healthy	1263.7	1041.2	608.4	430.7	348.5	80.6	194.2	39.8	91	58.1	5.3	22.9	227.1	215.5	42.3	100.1	5.5	10.5	1	4.1	0.8	13.1	3.1	778.3	37.6	9.8	23.8	7.4
235	Healthy	1424.5	880.5	522.5	357.2	136.5	220.6	507.4	17.5	35.8	141.1	313.1	42.5	91.1	65.5	3.8	44.7	2.6	0.3	0.3	0.7	0.2	6.1	0.6	301.4	36.9	8.3	25.7	7.1
236	Healthy	1064	869.6	487.4	380.3	269.3	110.9	176.8	26	52.3	64.8	33.8	11.4	120	180.9	26.8	121.3	8.1	2.2	0.6	2.3	0.1	5.6	0.4	274.3	36.3	5.9	27.2	5
238	Healthy	2263.7	1857.6	1086.1	767.3	615.9	151.4	364	119	92	144	9	42.7	209.5	208.5	46.3	125.4	3.8	2.9	0.8	0.8	0.1	15.3	0.4	375.9	43.5	10.5	28.1	4.6
239	Healthy	1220.5	867.7	245.5	619.9	389.2	230.7	287.1	28.3	43.8	117.4	97.7	58.6	157.1	239.2	17.7	177.8	6.8	2.6	0.9	1.1	0.2	23.5	1	202.4	31.8	9.3	17.2	3.7
240	Healthy	919.6	639.3	273.9	364	224.6	139.4	264.5	31.9	31	137.9	63.7	13.6	152.2	110.2	25.7	56.3	7.8	1.6	0.8	0.7	0.3	12.9	0.2	187.6	27.4	8.3	17	7
241	Healthy	1658.1	1221.4	559	662.8	550	110.7	374.1	43.8	79	159	92.3	72.3	210.7	225.2	24	113.6	7.5	4.6	1.6	1.1	0.6	12.5	1.3	375.5	41.9	11.7	28.2	4.4
242	Healthy	1170.5	676.9	249.4	425.1	328.7	94.7	424.8	68.8	153.8	153.5	48.6	62.1	171.1	257.8	53.7	128.2	16.2	8.3	1.7	1.5	0.1	12.1	1	222.1	34.4	11.1	21.6	5
243	Healthy	941.4	509.3	149.4	357.8	245.9	109.9	398.1	124.7	74.3	147.5	51.6	14.3	117.7	243	136.3	72.5	4.1	2.8	0.9	1.4	0.4	10.7	0.5	149.1	33.4	5.2	23.7	2.5
244	Healthy	1563.7	1295.8	814.7	484.2	305.5	175.6	213.5	32.9	37	114.2	29.4	68.4	184.9	106.4	24.2	55.8	2.6	1.7	0.1	1.1	0.3	5	1.5	320.8	37.6	9	24.4	2.8
245	Healthy	727.3	408.3	149.3	255.7	156.5	98.8	211.2	19.6	41.8	122.4	27.4	117.4	124.3	72.7	17.8	36.7	2.8	0.7	0.2	0.3	0.1	3.9	0.7	230.4	21.2	6.6	11.1	4.8
246	Healthy	1422.1	1026.4	422.5	604.9	339.4	262.5	335.8	32.1	75.5	184.8	43.3	35.8	296.6	214.4	44	103.5	13.5	3.6	2.6	1.7	0.2	14.1	1	315.9	66.3	11.2	50.6	3.4
248	Healthy	1078.6	768	326.6	438.6	195	241.4	285	25.9	71.7	135.6	51.8	16	203.2	161.3	11.5	118.2	4.2	1.9	1.1	1.8	0.1	13.5	0.5	175.7	28.5	5.6	20.7	1.3
249	Healthy	1404.8	555.1	206.7	346.6	203.1	143.5	748.5	23.5	167.5	237.9	319.5	157.6	124.8	148.6	24.5	87.8	5.5	4.7	0.7	2.3	0.4	8.9	1.7	366.9	57.1	9	44.5	3.8
252	Healthy	1368	696.2	322.5	371.3	211.3	162.3	646.2	33.7	78.8	452.3	81.3	23.7	45.6	210.9	23.4	151.2	4.5	2.2	0.6	4.2	1.1	14.7	0.7	411.3	44.6	8.7	24.8	7.5
253	Healthy	971.7	622.1	220.7	400.3	208.3	195.4	272	17.6	45.2	114.5	94.7	25	69.2	72.7	8.1	27.1	1.9	0.8	0.6	0	0.1	23.8	3.2	178.2	11.8	3.8	6.7	1.5
256	Healthy	911.9	702.8	374.2	325.9	189.1	138.5	191.9	20.6	27.5	87.5	56.4	12.2	179	80.6	6.5	58.4	2.4	1.3	0.5	1.2	0.4	7.1	1.4	403.8	26.2	5.5	19	6.6
257	Healthy	1238.3	971	604.4	364.6	263.4	99.3	240.3	25.3	134.2	67.5	13.2	11	178.8	209.7	53.6	123	2.1	2.1	0.6	3.5	1	48.7	1.4	390.2	71.9	10.3	37.7	12.7
258	Healthy	782.5	503.5	228.9	272.5	142.9	131.1	235.1	16.6	33	111.7	73.8	46.6	53.7	64.4	9.7	45.5	0.9	0.6	0.1	1.5	0.4	3.6	0.3	283.5	29.9	5.9	22.7	2.9
259	Healthy	1905.6	1342.5	643.9	695.6	527.8	164.2	429.6	47.8	56.9	238	86.9	22.8	76.1	215.4	5.1	131	11.6	7.4	0.5	6.6	2	15.7	5.4	431.4	29.6	6.7	20.5	7.3
261	Healthy	1090.3	627.9	317.7	308.3	195.2	113.1	365.2	21.8	185.2	104.1	54.2	76.4	97.2	78.7	23.1	24	3.1	3.6	1	0.6	0.2	14.5	1.5	376.6	59.5	12.5	43.1	4.3
262	Healthy	2027.3	1161.9	693.2	464.2	336.6	127.6	777.5	33.5	108.5	471	164.6	69.3	149	220.3	24.3	144.1	13.4	3.4	0.7	2.4	1.1	26.2	0.7	386.7	43.7	9	26.9	5.2
263	Healthy	1924.6	1171.9	370	795.3	498.3	297	700.1	128.8	172.8	256.1	142.4	30.6	284.1	235.2	17.6	153.7	9.2	0	1.2	5.1	0.8	16.4	1.5	483.3	92.2	7.3	79.1	2.2
264	Healthy	1030.6	566.7	147.6	418.3	189.2	231.3	437	30.9	51	226.2	128.9	10.6	231.5	306.2	40.1	182.4	14.3	10.7	29.8	3.5	0.7	16.3	1.3	457.4	71.7	8.7	59.8	3.4
265	Healthy	1541.3	687.8	167	518.4	365.2	153.2	829.7	79.9	95	217.6	437.2	8.7	83.1	203.5	50.5	95.5	8.7	3	2.3	8.8	1.3	17.3	2.5	155.7	21.5	3.9	16.6	2.2
266	Healthy	1624.8	1204.9	513.4	684.1	440.6	243.4	304.9	56.4	43.5	145.9	59.2	98.6	289.3	372.8	43.3	184.5	13.2	5.9	4	4.2	0.7	33.1	3.4	329.1	34	12.9	18.7	11
267	Healthy	1290.6	653.5	293.3	357.8	225.7	130.1	571.9	74.5	152.3	259.5	85.6	43.9	212	171.4	12.8	120.6	4.3	1.8	0.8	3.4	0.8	10.6	1.4	361.3	76.9	10.4	60.9	6.5
269	Healthy	2286.5	1046.3	264.6	778.8	425.8	356.8	1125.5	151.3	58	476.9	439.3	257.1	173.7	209.9	59.4	87.3	5.6	3.8	0.7	4.5	0.8	20.1	4.1	743.8	100.9	25.3	70.8	6.9
270	Healthy	948.8	597	236.6	357.9	181.1	176.8	334.2	16.6	27.3	152.4	137.8	8.6	119.2	134.5	14.4	85.2	5	1.7	1.3	1.1	0.4	10.8	1.5	291.3	38	10.7	24.8	3.9
271	Healthy	1838.5	1551.2	971.7	573	472.3	100.7	245.8	35.6	82.2	84.5	43.5	28.9	235	521	42.6	370.7	18.2	8	1.5	9.6	1.4	12.6	1.7	418.8	85.5	12.3	67.1	3.7
272	Healthy	2241.4	1508.5	521.2	982	660.4	321.6	676.6	120	122.8	362.7	71.1	38.4	415.8	318.6	80.6	150.2	24.6	8.6	2.3	1.5	0.5	22.1	1.7	408.6	71.4	19.3	47.5	3.5
274	Healthy	1456.4	761.2	368.6	390.1	241.6	148.5	632.5	56	84.6	331.7	160.2	76.3	92.1	159.9	11.2	121.9	3	1.3	0.5	2.1	0.8	6.4	0.7	398.5	85	16.3	65.4	4.6
275	Healthy	1441.8	1178.3	515.2	659	473.1	185.9	226.2	27.3	64	95.1	39.8	31	115.6	398.8	61.4	215	17.4	10.4	5	10	3.2	20.3	4.8	350.5	26.9	9.6	15.4	4.5
276	Healthy	1167.7	830.8	137.8	689.9	421.6	262.6	310.2	107.9	45.1	146.8	10.5	5.4	245	257.2	58.2	128.1	12.1	3.3	1	4.6	0.7	9.7	0.5	190.1	39	13	23.1	4.7
277	Healthy	1462.8	1198.1	758.1	435	305	130	200.5	28.7	61	70.5	40.3	39.3	108.5	251	65.6	83.9	6.4	5.2	0.5	0.4	0.3	25.5	0.8	521.7	83.4	16.2	62.5	10.3
279	Healthy	1083.9	667.2	386.6	279.1	188.2	93.2	228.1	21.4	24.8	114.1	67.8	191	110.8	196	4.2	151.9	5.4	2.1	0.4	4	0.8	10.5	1.8	276.5	53.6	6.5	44	6.7
280	Healthy	1615.6	998.8	330.5	665	477	191.1	529.3	81.6	98.7	276.2	72.8	81.6	203.1	291.2	86.1	107	5.8	4.5	1.1	4.6	0.5	16	2.9	378	28.4	10.6	13.1	9.3
282	Healthy	1341.6	955.8	570.5	381.1	274.4	105.1	213.9	20	27.1	105.7	61.1	193.1	366.8	367.1	9.8	317.2	4	1.5	0.4	9.1	1.9	10.5	1.3	446.2	153.4	10.5	132.7	6.3
283	Healthy	776.7	611.6	278.9	331.8	249.8	80.4	140.4	37.9	26.1	63	13.3	4.1	121.4	142.4	6.2	111.7	2.5	0.4	0.3	1.1	0.4	4.2	7.7	181.2	83.3	5.5	75.7	0.7
284	Healthy	1652.5	1218.2	573.5	637.4	455.5	178.9	382.3	87.6	77.3	177.9	39.5	28.1	620.7	265.8	33.9	182.2	3.5	10.3	0.1	7.1	1.6	11.3	1	345	132	9.1	106.4	6.9
285	Healthy	1488.5	922.1	409.5	506.7	296.5	213.8	543.2	23.3	47.2	255.4	217.3	12.6	170.8	212.1	16	134.9	7	4.2	1.9	1.6	0.5	14.3	1	250.4	28.7	5.7	18.8	5.4
286	Healthy	1279.3	1065.8	596.5	462.4	367.4	97.5	203.5	36.9	25.3	99.3	42.1	4.1	385.7	333.9	6.9	297.7	1.7	1.1	0.1	5.2	0.7	15.7	1	512.8	81.6	12.8	60.5	6.9
287	Healthy	1299.9	864.3	497.2	364.4	245.9	116.3	390.7	40.9	130.2	96.3	123.3	26.5	217.9	133.1	24.2	70.7	4.9	0.5	0.5	1.3	0.4	9.3	0.8	151.1	27.8	9.1	15.6	6.8
288	Healthy	1270.2	934.1	564.6	367.2	229.7	139.6	305.5	37.5	57.2	136.9	73.9	22.6	229.1	119.3	26.6	71.3	3.3	0.9	0.2	0.8	0.3	11.1	0.8	461.4	45.6	10.8	27.7	5.4
289	Healthy	648.7	317.1	104.2	212.1	129.2	81.2	219	20.2	34	143.7	21	83.9	125.5	120.3	19.5	55.5	9.5	4.8	1.4	0.9	0.2	4.6	0.7	186.3	18.1	6.1	10	3.8
290	Healthy	666.4	415	108.2	305.3	161.5	145.2	210.2	9.1	7.3	148.6	45.1	41.8	81.6	129.3	9.4	90.9	7.2	1.2	0.9	1.4	0.4	20.6	0.7	412.1	55.7	6.4	55.7	1.6
291	Healthy	1353	790	338.6	447.6	300.3	144	484.3	131.8	95.5	228.7	28.3	68.8	296.4	272.4	22	193	4.5	4	1.4	1.9	0.7	17	0.8	235.5	45	12.5	22.8	4.9
292	Healthy	1124.7	787.6	390.9	390.9	279.9	111	278.5	49.2	91.1	124.3	13.8	31.4	253.7	277.1	49.2	181.4	1.8	3.3	0.4	1.8	0.6	18.8	0.5	328.4	38.2	8.1	21.6	5.2
293	Healthy	1571.4	859.2	468.3	388.4	226.3	162.1	643.2	19	67.5	430	126.7	123.8	970.3	33.2	1.7	17.6	2.2	0.2	0.6	0.6	0.1	5.6	0.5	345.6	49.8	6.1	42.8	1.8
294	Healthy	1243.5	904.2	392.6	508.5	314.7	190.9	323	20.9	106.2	33.8	162.1	7.9	233.1	363.1	16.9	288.4	6.9	2.8	1.4	6.9	1.9	27.7	1.6	355.8	68.3	10.3	55.2	3.6
295	Healthy	951.4	711	151.4	555.3	151	404.3	205.9	7.4	4.3	155.3	38.9	10.1	275.9	95.1	3.7	47.2	3	1.7	0.5	0.1	0	30.1	0.2	269.2	34.5	2.9	21.1	2.7
296	Healthy	1181.3	795.2	290.5	504.1	296.9	209.4	293.7	31.9	83.2	115	63.6	89.5	212.5	223.3	38	150.8	5.1	0.6	1.3	4.2	0.8	29.3	1.6	502.8	33.4	12.6	17.7	5.8
297	Healthy	968.9	791.6	454.7	335.3	230.6	106.7	133.9	11	32.1	57.2	33.6	42.4	133.8	122	15.7	72.4	2.8	1	0.7	0.8	0.2	6	11.4	399.8	22	5.5	12.9	3.6
298	Healthy	1493.5	968.6	388.5	573.6	323.3	254.2	429.5	51	88.8	188.1	101.6	140.3	178.5	248.7	21	150.7	6.6	2.7	1.9	8.3	1.7	8.8	24.8	352.6	55.5	9.8	37.9	4.4
299	Healthy	1213.3	499.5	84.7	412.7	291.9	120.7	517.8	79.4	34.7	299.2	104.4	251.8	55.4	162.2	9.3	130.7	1.9	0.9	0.7	5.3	1	8.6	1.6	312.2	79.4	9.3	67.6	5.3
300	Healthy	965.3	776.3	346.7	428.6	240.3	188.2	167.3	29.9	44.6	74	18.8	36	201.4	236.1	20	123.5	8.6	1.9	0.8	0.8	1	25.9	0.3	301.3	44.9	6.1	30.8	4.4

## Sheet: P-values Supp Fig 1
Supplemental Figure 1
ICU vs. Healthy			non-ICU vs. Healthy			ICU vs. non-ICU
	Adj. P-value			Adj. P-value			Adj. P-value
Total T cells	5.96e-07		Total T cells	7.81e-07		Naive CD4 T cells	0.031059
Total CD4 T cells	3.51e-05		Total CD4 T cells	4.71e-07		EM CD4 T cells	0.0189554
Naive CD4 T cells	0.0411987		Naive CD4 T cells	4.62e-07		Naive CD8 T cells	0.0225893
Memory CD4 T cells	1.06e-07		Memory CD4 T cells	1.04e-05		EM CD8 T cells	0.0225893
CM CD4 T cells	7.23e-06		CM CD4 T cells	9.34e-07		NK cells	0.0225893
EM CD4 T cells	1.59e-07		EM CD4 T cells	0.00754401		Total B cells	0.0499278
Total CD8 T cells	1.92e-06		Total CD8 T cells	0.00147833		Activated B cells	0.0499278
CM CD8 T cells	1.84e-19		CM CD8 T cells	1.92e-27		Monocytes	0.0225893
Naive CD8 T cells	0.0120698		Naive CD8 T cells	2.15e-08		mDCs	8.53e-07
EM CD8 T cells	3.39e-07		EM CD8 T cells	0.00619545		cDC	9.27e-05
T-gd	2.27e-05		T-gd	0.000647537		cDC CD16+	1.88e-06
NK cells	3.38e-05		Total B cells	0.00817492		pDCs	0.000229603
USM B cells	1.34e-06		USM B cells	1.62e-08
IgG2 SM B cells	4.71e-06		Naive B cells	0.00504659
Transitional B cells	0.000144864		IgG1 SM B cells	0.0268481
Activated B cells	2.88e-06		IgG2 SM B cells	6.61e-06
Plasma Cells	2.53e-15		Transitional B cells	0.00100931
Monocytes	0.0120698		Activated B cells	0.0126255
mDCs	1.53e-21		Plasma Cells	1.26e-14
cDC	7.41e-20		mDCs	2.52e-08
cDC CD16+	1.53e-21		cDC	2.26e-09
pDCs	6.64e-19		cDC CD16+	8.52e-09
			pDCs	4.35e-09

## Sheet: Supp Fig 2
ID	CareUnit	% PD-1+ CD4	% HLA-DR+ CD4	% PD-1+ CD8	% HLA-DR+ CD8
98	non-ICU	48.6	3.17	52.3	23.3
97	non-ICU	16.5	0.91	6.75	1.02
96	non-ICU	57.5	3.82	14.3	2.96
95	non-ICU	54.8	10.9	18.2	50.5
94	non-ICU	29.2	0.55	27	3.6
93	non-ICU	21.2	1.19	18.6	15.7
89	non-ICU	24.3	1.04	19.3	6.34
88	non-ICU	56.6	1.95	69.2	9.75
84	non-ICU	27	1.54	25.9	1.8
83	non-ICU	27	2.81	20.8	8.02
81	non-ICU	13.5	0.67	23.1	18.8
80	non-ICU	35	5.32	39.4	22.5
79	non-ICU	57.4	4.51	60	17.5
78	non-ICU	37.2	1.97	31.5	16.2
77	non-ICU	44.5	0.45	31.2	2
76	non-ICU	41.3	1.54	43.4	8.12
74	non-ICU	4.28	3.67	3.61	7.35
73	non-ICU	68.1	4.45	34	9.45
70	non-ICU	70.2	6.44	58.9	14.5
65	non-ICU	60.6	0.99	51.1	7.91
59	non-ICU	25.6	2.25	25.7	11.4
58	non-ICU	19.1	0.65	26.3	1.88
57	non-ICU	26.8	0.23	16.4	0.4
56	non-ICU	29.1	0.23	18.9	2.2
54	non-ICU	54.4	2.75	22.9	2.97
53	non-ICU	36.7	0.12	16.3	0.27
51	non-ICU	62.2	4.11	33.4	10.5
49	non-ICU	31.8	0.32	20.2	0.48
48	non-ICU	42.4	3.22	43.6	22.6
47	non-ICU	37.4	1.63	33.2	12.1
46	non-ICU	62.8	3.63	68	4.91
43	non-ICU	34.5	2.93	49.3	28.6
41	non-ICU	26	1.94	28.3	13.9
39	non-ICU	39.7	0.73	21	2.32
38	non-ICU	30.5	2.17	24	6.09
36	non-ICU	35.6	0.72	45.6	1.97
35	non-ICU	20	1.08	12.6	2.28
32	non-ICU	31.4	0.67	20.1	4.21
30	non-ICU	30.1	0.57	28.7	2.61
29	non-ICU	30.7	6.91	40.1	16.9
28	non-ICU	21.4	0.2	41.3	1.94
27	non-ICU	26.9	0.45	23.8	2.76
25	non-ICU	24.5	1.12	14.8	1.86
24	non-ICU	28.3	0.44	45.7	5.82
21	non-ICU	21.3	2.67	23.2	6.69
18	non-ICU	31.4	0.76	35.2	2.93
17	non-ICU	39.7	2.03	57.9	6.72
15	non-ICU	29.2	7.35	20.3	49.3
14	non-ICU	47.8	1.72	58	5.18
2	non-ICU	41.6	1.59	32.1	13.4
1	non-ICU	47.3	0.86	59.2	6.58
92	ICU	20.9	0.36	25.6	1.79
90	ICU	31.7	3.01	10.9	5.52
88	ICU	26.8	3.38	22.4	6.15
86	ICU	41.9	2.35	16.8	4.66
85	ICU	25.1	1.73	44	7.08
82	ICU	36.1	5.15	56.1	49.3
75	ICU	24.9	0.78	26	3.25
72	ICU	30.4	2.1	40.9	6.74
71	ICU	29.4	1.18	44.3	28.9
69	ICU	35.2	3.6	21.9	14.9
68	ICU	26.9	0.24	14.9	0.7
67	ICU	59.7	7.26	42	25.2
66	ICU	22	0.41	9.97	0.84
64	ICU	51.4	5.98	32.7	17.2
62	ICU	60.9	4.48	25	4.52
61	ICU	38	0.72	46.5	5.18
60	ICU	16.1	0.62	28.1	1.79
55	ICU	29.6	4.51	17.3	4.11
52	ICU	31.3	0.55	11.5	2.69
50	ICU	17.9	1.7	26.3	9.48
46	ICU	19.4	1.75	24.4	7.21
44	ICU	27.6	2.31	45.3	8.35
42	ICU	29.6	1.42	33.1	8.05
37	ICU	41.9	3.16	22.3	10.5
34	ICU	4.84	2.39	6.84	18
33	ICU	28	2.68	39.6	37.1
31	ICU	54.6	4.02	40.6	11.6
26	ICU	24.3	2.01	35	4.29
23	ICU	38.3	2.74	24.1	1.71
22	ICU	53.1	1.44	51.1	5.44
20	ICU	22.5	1.23	21	3.96
19	ICU	41.2	5.7	23.7	10
13	ICU	31.1	1.23	25.2	2.46
12	ICU	20.7	0.64	29.9	3.5
10	ICU	63.3	9.75	23.3	21.5
9	ICU	19.7	1.37	23.8	12.4
7	ICU	41.2	2.4	46.7	3.97
6	ICU	30	0.49	9.3	0.77
5	ICU	21.6	1.14	39.9	2.87
4	ICU	23.8	0.98	33	23.9
3	ICU	21.1	0.42	18.1	0.86
1	ICU	32.9	1.35	33.8	2.4
232	Healthy	19.1	0.93	6.59	0.93
233	Healthy	24.8	0.68	29.8	0.66
234	Healthy	26.4	0.59	31.9	1.75
228	Healthy	18.9	0.39	30.9	0.32
244	Healthy	26.8	0.92	23.6	1.85
229	Healthy	20.2	0.2	21.6	0.11
230	Healthy	26.7	0.66	13.5	0.65
231	Healthy	33.4	0.69	41.4	2.24
235	Healthy	22.6	0.9	7.12	0.82
236	Healthy	32	0.85	38.3	1.37
237	Healthy	28.3	0.3	22.9	0.56
238	Healthy	18.6	0.27	14	0.33
239	Healthy	19.9	0.32	11.2	0.38
240	Healthy	24.2	0.39	18.7	0.26
241	Healthy	32.9	1.08	37.7	1.27
242	Healthy	33.8	0.34	41.1	0.57
243	Healthy	27.2	0.5	23.5	0.41
245	Healthy	25.3	0.28	21.4	0.26
226	Healthy	30.6	1.27	24.6	1.42
227	Healthy	33.3	0.58	44	1.22
246	Healthy	38.6	0.65	54.8	1.82
247	Healthy	26.9	0.16	27.6	0.57
248	Healthy	38.4	0.73	27.4	1.57
249	Healthy	20.2	0.57	11.6	1.06
250	Healthy	32.2	1.02	15.9	0.87
251	Healthy	36.1	1.64	46.5	1.31
252	Healthy	30.2	0.97	42.8	0.87
253	Healthy	26	0.65	16.1	0.68
255	Healthy	23.8	0.77	41.1	2.35
256	Healthy	29.6	1.09	27.1	1.6
257	Healthy	21.1	0.94	24.5	0.64
258	Healthy	25.2	1.54	13.6	4.11
259	Healthy	32.7	1.4	30.7	1.2
260	Healthy	31.4	0.79	49.1	2.01
261	Healthy	34.1	1.06	35	0.94
261	Healthy	37.9	1.1	14.7	0.19
262	Healthy	25.7	0.21	28.6	0.52
263	Healthy	34	0.22	16	1.19
264	Healthy	43.6	0.65	20.1	0.27
265	Healthy	30.3	0.3	28.8	1.07
266	Healthy	26.6	1	44.1	0.53
267	Healthy	36.5	0.78	24.2	2.49
269	Healthy	41.8	0.92	13.4	1.37
270	Healthy	19.7	1.25	39.9	1.3
271	Healthy	25.1	0.54	33.1	0.29
272	Healthy	30.5	0.22	12.8	0.53
273	Healthy	20.4	0.24	40.8	0.73
274	Healthy	44.1	0.79	29.8	0.59
275	Healthy	33.1	0.34	42	0.15
276	Healthy	35.9	0.13	30	0.29
277	Healthy	24.9	0.4	26.9	1.09
278	Healthy	25.6	0.32	19.4	0.61
279	Healthy	24.2	0.83	20.2	0.33
280	Healthy	35	0.39	21	1.2
282	Healthy	24.7	2.34	30.7	2.21
283	Healthy	33.8	0.88	14.2	0.16
284	Healthy	19.1	0.2	5.74	0.064
285	Healthy	14.7	0.16	36.1	0.31
286	Healthy	23.1	0.32	14.3	0.65
287	Healthy	23.3	0.46	50.2	0.25
288	Healthy	30.8	0.61	27.9	0.35
289	Healthy	29	0.28	15.2	1.71
290	Healthy	29	1	9.79	0.71
291	Healthy	17.7	0.16	16.7	0.17
292	Healthy	19.2	0.094	24.7	0.51
293	Healthy	35.4	0.67	9.49	0.64
294	Healthy	34.2	0.9	8.1	0.02
295	Healthy	12.7	0.016	16.8	0.41
296	Healthy	30.7	0.55	37.9	0.78
297	Healthy	29.8	0.56	26.7	3.37
298	Healthy	32.7	1.12	29.8	1.05
299	Healthy	34.6	0.85	9.05	0.53
300	Healthy	12.3	0.28	19.2	0.3
301	Healthy	16.1	0.28	13.2	2.58
302	Healthy	24.2	1.09	14.3	0.46
303	Healthy	16.9	0.18	41.6	0.66
305	Healthy	20.4	0.15	11.3	1.05
306	Healthy	22.8	0.53	45.7	2.3
307	Healthy	33.6	0.4	21.2	0.21
308	Healthy	26	0.4	26.7	0.28
309	Healthy	27.5	0.21	27.5	0.28

## Sheet: P-values Supp Fig 2
Supplemental Figure 2
ICU vs. Healthy			non-ICU vs. Healthy
	Adj. P-value			Adj. P-value
% HLA-DR+CD38+ memory CD4 T cells	3.14846e-10		% PD-1 expressing memory CD4 T cells	0.000547275
% HLA-DR+CD38+ memory CD8 T cells	3.65715e-15		% HLA-DR+CD38+ memory CD4 T cells	5.33659e-08
			% PD-1 expressing memory CD8 T cells	0.0245778
			% HLA-DR+CD38+ memory CD8 T cells	5.91679e-16

## Sheet: Supp Tables 1-4
ID	ICU	Sex	Age	BMI	Obesity	Hypertension	Coronary_disease	Chronic_kidney_disease	COPD	Asthma	Diabetes	Cirrhosis	Cancer	Charlson_index	Immunosuppresive_drg	Fever	Fatigue	Cough	Anosmia_dysgueusia	Dyspnea	Myalgia	Nausea	Temperature	SBP	Heart_rate	Respiratory_rate	Oxygensaturation	FiO2	WBCcount	Plateletcount	D_dimers	Creatinine	CRPenmgL	Procalcitonin	Ferritin	Compl_AsthmaCOPD	Compl_comm_acq_Pneumo	Compl_hosp_acq_Pneumo	Compl_ARDS	Compl_Pneumothorax	Compl_Pulm_embol	Compl_Other_thromb	Compl_Stroke	Compl_Rhythm	Compl_Ac_Kidney	Compl_Septic	Compl_Hepatic	Tocilizumab	Antibiotic
98	No	Female	75	29.0174	No	Yes	No	No	Yes	No	No	No	No	5	No	No	No	Yes	Yes	No	No	Yes	36.9	103	156	26	95		8.9	337		99	24	0.09		No	No	No	No	No	No	No	No	Yes	No	No	No	No	No
97	No	Male	68	29.2415	No	No	No	No	No	No	No	No	No	2	No	Yes	Yes	Yes	No	Yes	Yes	Yes	37.6	122	85	18	97	21	5.3	194	782	112	85	0.18	1429	No	No	No	No	No	No	No	No	No	No	No	No	No	No
96	No	Female	68	22.7111	No	Yes	Yes	Yes	No	No	Yes	No	No	10	No	Yes	No	Yes	No	No	No	No	37.3	116	88	22	93		5.6	114	1680	487	110	0.43	534	No	No	No	No	No	No	No	No	No	No	No	No	No	No
95	No	Female	50	31.37	Yes	No	No	Yes	No	Yes	No	No	No		No	Yes	Yes	Yes	No	Yes	No	No	37.8	118	96	24	96		8.7	224	906	147	43	0.2	394	No	No	No	No	No	No	No	No	No	Yes	No	No	No	No
94	No	Female	68	33.8408	Yes	No	No	No	No	No	No	No	No	2	No	Yes	Yes	Yes	No	Yes	No	No	38.1	125	79	24	94	21	10.3	188	1108	67	244	0.15	1561	No	No	No	No	No	No	No	No	No	No	No	No	No	No
93	No	Female	87	18.1312	No	No	Yes	Yes	No	No	No	No	No	8	No	Yes	No	Yes	No	Yes	No	No	38.3	86	81	29	95	27	11.5	191	953	161	252	0.88		No	No	Yes	No	No	No	No	No	No	No	No	No	No	Yes
92	Yes	Female	48	32.6294	Yes	Yes	No	No	No	No	Yes	No	No	2	No	Yes	Yes	Yes	No	Yes	Yes	Yes	38.8	162	130	33	96	21	8.7	181	1699	82	57	0.33	1648	No	No	Yes	Yes	No	No	No	No	No	No	No	No	Yes	Yes
91	No	Female	93	19.9219	No	Yes	No	No	No	No	No	No	No	6	No	Yes	Yes	Yes	No	No	No	No	38.6	131	81	30	96		4.4	180	1379	43	20			No	No	No	No	No	No	No	Yes	Yes	No	No	No	No	No
90	Yes	Female	69	22.1453	No	No	No	No	No	No	No	No	No	3	No	Yes	No	Yes	No	Yes	No	No	39.3	87	92	28	98	39	10	151	1146	109	355	0.58	1638	No	No	Yes	Yes	No	No	No	No	No	No	No	No	Yes	Yes
89	No	Female	67	17.0777	No	No	No	No	No	No	No	No	No	2	No	Yes	Yes	Yes	No	Yes	No	No	40	100	110	24	99	21	4.3	303	679	89	41	0.05	879	No	No	No	No	No	No	No	No	No	No	No	No	No	No
88	Yes	Male	66	25.463	No	No	No	No	No	Yes	No	No	No	2	No	Yes	Yes	Yes	Yes	Yes	No	No	38.4	98	85	31	95	33	8.6	259	1989	89	213	0.05	5126	No	Yes	Yes	Yes	No	Yes	No	No	No	No	No	No	Yes	Yes
87	No	Male	56	27.0367	No	Yes	No	Yes	No	No	Yes	No	No	6	No	Yes	No	Yes	No	Yes	No	No	37.4	119	108	28	100	21	8	321	420	145	253	0.27	361	No	Yes	No	No	No	No	No	No	No	No	No	No	No	Yes
86	Yes	Female	67	28.9435	No	Yes	No	Yes	No	No	Yes	No	No	9	No	Yes	No	No	No	No	No	Yes	37.5	142	87	50	100	32	3.3	163	3292	144	99	1.72	1622	No	Yes	No	Yes	No	No	No	No	No	No	No	No	Yes	Yes
85	Yes	Female	73	25.0517	No	Yes	No	No	No	No	Yes	No	No	5	No	Yes	Yes	No	No	No	No	No	40.8	138	94	15	96		8.3	167	1239	78	136	0.46	1372	No	No	No	Yes	No	No	No	No	No	No	No	Yes	Yes	No
84	No	Male	78	26.3728	No	Yes	No	Yes	No	No	Yes	Yes	No	10	No	Yes	Yes	Yes	No	No	No	No	39.4	90	80	24	90		7.9	133	420	192	86	0.57	948	No	No	Yes	No	No	No	No	No	No	No	No	No	No	Yes
83	No	Female	80	20.9778	No	Yes	Yes	Yes	Yes	No	No	No	No	11	No	Yes	No	No	No	Yes	No	No	38	111	67	24	91		5.2	161	983	142		0.16	185	No	No	No	No	No	No	Yes	No	No	Yes	No	No	No	No
82	Yes	Male	60	24.858	No	No	No	No	No	No	No	No	No	2	No	Yes	No	Yes	Yes	Yes	No	Yes	38.5	96	80	30	88	60	10.9	332	1538	88	217	0.69	1643	No	No	Yes	Yes	No	Yes	No	No	Yes	No	Yes	No	Yes	Yes
81	No	Male	67	36.2959	Yes	Yes	No	No	No	No	No	No	No	3	No	Yes	Yes	No	No	No	No	Yes	37.9	130	101	24	95		6.4	233	1206	120	34	0.08	1038	No	No	No	No	No	No	No	No	Yes	Yes	No	No	No	Yes
80	No	Male	80	24.5779	No	Yes	Yes	No	Yes	No	Yes	No	No	11	No	Yes	Yes	Yes	No	No	No	No	37.3	141	92	36	94	21	14.2	326	35043	221	213			No	No	No	No	No	No	Yes	No	No	No	No	No	No	No
79	No	Male	80	20.3816	No	No	No	No	No	No	No	No	Yes	7	Yes	Yes	No	Yes	No	Yes	No	No	38.7	99	93	30	98	28	4.4	217	1267	103	103	0.27	2032	No	No	No	No	No	Yes	No	No	No	No	No	No	No	No
78	No	Male	71	22.0069	No	No	No	No	Yes	No	No	No	Yes	6	No	No	Yes	Yes	No	No	No	No	36.5	132	72	28	100		8.5	229	25197	88	50	0.08	268	No	No	No	No	No	Yes	No	No	No	No	No	No	No	No
77	No	Female	59			No	No	No	No	No	No	No	No	2	No	Yes	Yes	Yes	Yes	Yes	Yes	Yes	38.2	98	61	26	98	21	1.9	98	311	63	8	0.03		No	No	No	No	No	No	No	No	No	No	No	No	No	No
76	No	Male	61	27.143	No	Yes	No	No	No	Yes	Yes	No	No	4	No	Yes	No	Yes	No	Yes	No	No	37.8	142	107	23	100	21	8.8	247	1905	120	280	0.7	2500	Yes	No	No	Yes	No	No	No	No	No	No	No	No	No	Yes
75	Yes	Male	60	28.3951	No	Yes	No	No	No	No	Yes	No	No	4	No	Yes	No	Yes	No	Yes	No	No	38.7	84	122	55	84	80	7.8	133	331	101	192	0.45	289	No	No	Yes	Yes	No	No	No	No	Yes	No	No	Yes	Yes	Yes
74	No	Male	62	26.9537	No	Yes	No	Yes	No	No	No	No	Yes	12	Yes	No	Yes	Yes	No	Yes	No	No	37.4	108	109	26	100	30	1	49	1858	158	171	1.19	2591	No	Yes	No	No	No	No	No	No	No	No	No	No	No	Yes
73	No	Male	60	36.8685	Yes	No	Yes	No	Yes	No	No	Yes	No	7	No	Yes	Yes	Yes	No	No	No	Yes	38.8	114	117	22	96		2.8	31	2889	101	26	0.22	41	No	No	No	No	No	No	No	No	No	No	No	No	No	No
72	Yes	Male	79	30.8248	Yes	Yes	No	No	No	No	Yes	No	Yes	8	No	Yes	Yes	Yes	No	Yes	No	No	38	152	103	31	93		7.7	192	1191	91	165	0.1	473	No	No	No	Yes	No	No	No	No	No	Yes	No	No	Yes	No
71	Yes	Male	62	26.2966	No	No	No	No	No	No	No	No	No	2	No	Yes	No	No	No	Yes	No	No		113		35		70	12.3	123	35200	144	372	28.5	6114	No	No	Yes	Yes	Yes	Yes	No	No	No	Yes	No	Yes	No	Yes
70	No	Male	63	25.0995	No	No	No	No	No	No	No	No	No	2	No	No	No	Yes	No	Yes	No	No	36.1	104	88	23	99		4.7	217	649	64	63	0.04		No	No	No	No	No	No	No	No	No	No	No	No	No	No
69	Yes	Male	72	22.5309	No	Yes	No	No	No	No	No	No	No	4	No	Yes	Yes	Yes	No	No	Yes	No	38.9	130	80	23	96	50	5.6	200	1068	100	37	0.16		No	No	Yes	Yes	No	No	No	No	Yes	No	No	No	Yes	Yes
68	Yes	Male	61	22.8571	No	Yes	No	No	No	No	No	No	No	3	No	Yes	No	Yes	No	Yes	No	No	40	94	113	40		80	13.7	336	914	196	363	45.9	1642	No	No	Yes	Yes	No	No	Yes	No	No	Yes	No	Yes	Yes	Yes
67	Yes	Female	74	25.63	No	No	No	No	No	No	No	No	No		No	Yes	No	Yes	No	Yes	No	No	38.4	113	77	30	92		4.3	158	1127	92	71	0.53	674	No	No	No	Yes	No	No	No	No	No	No	No	No	No	Yes
66	Yes	Female	73	36.1987	Yes	Yes	No	No	Yes	No	No	No	No	6	Yes	Yes	Yes	Yes	No	Yes	No	No	38	118	160	34	95	36	9.7	339	1641	105	155	0.11	3045	Yes	No	No	No	No	No	No	No	Yes	Yes	No	No	Yes	No
65	No	Female	63	33.6332	Yes	No	No	Yes	No	No	Yes	No	No	6	No	Yes	Yes	Yes	No	Yes	Yes	No	37.9	102	110	27	100	21	5.1	120	9838	126	214	0.59	652	No	Yes	Yes	No	No	No	No	No	No	Yes	No	No	No	Yes
64	Yes	Male	80	23.8751	No	Yes	No	Yes	No	No	No	No	No	7	No	Yes	No	Yes	No	No	Yes	Yes	38.2	124	95	22	93		4.1	146		127	6			No	No	No	Yes	No	No	No	No	No	No	No	No	Yes	Yes
63	No	Female	57	27.5134	No	Yes	No	No	No	No	No	No	No	2	No	Yes	No	Yes	Yes	Yes	No	Yes	38.3	104	94	30	99		7.7	330	920	67	108			No	No	No	No	No	No	No	No	No	No	No	No	No	No
62	Yes	Female	60	33.3205	Yes	Yes	No	No	No	Yes	Yes	No	No	4	No	Yes	Yes	Yes	No	Yes	No	No	37.6	100	71	36	100	50	6.1	204	742	78	101	0.11	1875	No	No	No	Yes	No	No	Yes	No	No	No	No	No	Yes	No
61	Yes	Male	57	28.4877	No	No	No	No	No	No	No	No	No	1	No	Yes	Yes	Yes	No	Yes	Yes	No	38.8	109	89	24	96	21	3.8	145	269	100	85	0.21	1171	No	No	Yes	Yes	No	No	No	No	No	Yes	No	No	Yes	Yes
60	Yes	Male	55	38.5802	Yes	Yes	No	No	No	No	No	No	No	3	No	Yes	Yes	Yes	No	Yes	Yes	No	39.2	101	118	30	96		9.2	202	198	119	59	0.15	1296	No	Yes	Yes	Yes	No	No	No	No	No	Yes	No	No	Yes	Yes
59	No	Male	71	29.96	No	Yes	No	No	No	No	No	No	No		No	No	Yes	No	No	Yes	No	No	37.7	120	84	16	96		5.2	171	637	103	44	0.19	220	No	No	No	No	No	No	No	No	Yes	No	No	No	No	No
58	No	Male	85	32.4219	Yes	No	No	No	No	No	Yes	No	No	5	No	No	Yes	No	No	No	No	No	39.4	121	80	32	98	27	6.9	163	2695	119			1218	No	Yes	No	No	No	No	No	No	No	No	No	No	No	Yes
57	No	Male	83	21.92	No	Yes	No	No	No	Yes	No	No	No		No	Yes	No	Yes	No	Yes	No	No		165	97	18	97		10.1	289		71	214			No	No	No	No	No	Yes	No	No	No	No	No	No	No	Yes
56	No	Male	47	30.0043	Yes	No	No	No	No	No	No	No	No	0	No	Yes	Yes	Yes	No	Yes	Yes	No	38.4	121	88	34	96	21	3.7	248	1154	74	68	0.15	2679	No	No	No	No	No	No	No	No	No	No	No	No	No	No
55	Yes	Male	71	30.2469	Yes	No	Yes	No	No	No	No	No	No	4	No	Yes	No	Yes	No	Yes	No	No	38.9	158	87	45	95	80	8.2	368	19945	84	333	0.26	3793	No	No	No	Yes	No	No	No	No	No	No	No	No	Yes	No
54	No	Male	68	24.0629	No	Yes	No	No	No	No	Yes	No	No	4	No	No	Yes	No	No	No	No	No	39	127	106	32	100		4.3	260	1055	118	78	0.46	1673	No	No	No	No	No	No	No	No	Yes	No	No	No	No	No
53	No	Male	83	27.3459	No	Yes	Yes	Yes	No	No	No	No	No	9	No	Yes	Yes	Yes	No	Yes	No	No	39	122	93	26	98	25	9.2	237	10534	158	212	0.33	978	No	No	No	No	No	No	No	No	No	No	No	No	No	No
52	Yes	Male	77	30.7958	Yes	Yes	No	Yes	No	No	Yes	No	No	8	No	No	Yes	Yes	No	Yes	No	No	37.4	124	65	28	100	30	3.7	107	993	121	57		675	No	No	Yes	Yes	No	No	No	No	Yes	No	No	No	Yes	Yes
51	No	Female	65	33.3984	Yes	Yes	No	No	No	No	Yes	No	No	5	No	Yes	No	Yes	No	No	No	Yes	38.5	135	100	42	96	27	7.8	261	1953	80	65	0.06	372	No	No	No	No	No	No	No	No	No	No	No	No	No	No
50	Yes	Male	59	33.8021	Yes	Yes	No	No	No	No	No	No	No	3	No	No	No	Yes	No	Yes	No	Yes	39.1	136	120	32	100	21	8.6	109	1086	125	184	0.57	3358	No	No	Yes	Yes	No	No	No	No	No	Yes	No	No	Yes	Yes
49	No	Female	78	33.4977	Yes	No	Yes	No	No	No	No	No	No	5	No	No	Yes	Yes	Yes	Yes	Yes	No	37.1	108	113	27	97	29	8.1	446	190	77	65	0.09	293	No	No	No	No	No	No	No	No	Yes	No	No	No	No	No
48	No	Male	74	22.2222	No	Yes	No	No	No	No	Yes	No	Yes	7	No	No	Yes	Yes	No	No	No	No	37.3	107	97	23	100		1.8	195		90	28			No	No	No	No	No	No	No	No	No	No	No	No	No	No
47	No	Male	71	20.0692	No	No	No	No	No	No	No	No	No	3	No	Yes	Yes	Yes	No	Yes	No	Yes	38.3	120	95	29	93	21	12.3	120	1427	76	100	0.27	441	No	No	No	No	No	No	No	No	No	No	No	No	No	No
46	Yes	Male	57	41.1972	Yes	Yes	No	No	No	No	No	No	No	2	No	Yes	No	Yes	No	Yes	No	No	39.6	106	81	34	95	40	4.9	109	943	80	75	0.47	2255	No	No	Yes	Yes	No	No	No	No	No	Yes	Yes	No	Yes	Yes
45	No	Male	84	20.1048	No	Yes	Yes	No	No	No	Yes	No	No	11	No	Yes	Yes	No	No	No	No	No	36.8	102	90	19	94		12.4	279	1152	66	86	0.05	509	No	No	No	No	No	No	No	Yes	No	No	No	No	No	No
44	Yes	Male	56	31.1419	Yes	Yes	No	No	No	No	No	No	No	2	No	No	No	Yes	No	Yes	No	No	38.4	82	104	26	100	21	9.3	182	828	94	155	0.54	1195	No	No	Yes	Yes	No	No	No	No	Yes	No	No	Yes	Yes	Yes
43	No	Male	47	28.6979	No	No	No	No	No	No	No	No	No	0	No	Yes	Yes	Yes	No	Yes	No	No	40	102	103	34	99	21	8.4	156	522	92	83	0.39	954	No	No	No	No	No	No	No	No	Yes	Yes	No	No	No	No
42	Yes	Female	60	26.9896	No	No	No	No	No	No	No	No	No	2	No	Yes	Yes	Yes	No	No	Yes	Yes	38	153	84	28	95	40	10.6	371	1022	41	316	0.12	1292	No	No	No	Yes	No	Yes	No	No	No	No	No	No	No	No
41	No	Female	55	35.4917	Yes	No	No	No	No	No	Yes	No	No	3	No	Yes	No	Yes	No	Yes	Yes	No	38.6	125	94	25	100	28	4.9	200	518	72	102	0.09	1184	No	No	No	No	No	No	No	No	No	No	No	No	No	No
40	No	Male	50	21.6609	No	No	No	No	No	No	No	No	No	1	No	Yes	No	Yes	No	Yes	Yes	Yes	38.6	109	99	35	100	21	4.6	168	280	109	21	0.08	682	No	No	Yes	No	No	No	No	No	No	No	No	No	No	Yes
39	No	Male	82	26.3224	No	Yes	No	No	No	No	Yes	No	No	8	No	No	Yes	Yes	No	No	No	No	38.4	147	102	24	96		6.8	184	303	303	73	0.11	186	No	No	No	No	No	No	No	No	Yes	No	No	No	No	No
38	No	Male	83	29.6908	No	Yes	No	No	Yes	No	No	No	No	7	No	No	Yes	Yes	No	Yes	No	No	38.6	102	86	22	96	21	6.7	199	24552	139	12	0.06	469	No	No	Yes	Yes	No	No	No	No	No	Yes	Yes	No	Yes	Yes
37	Yes	Female	60	26.3465	No	Yes	No	No	No	Yes	No	No	No	3	No	Yes	Yes	Yes	Yes	Yes	Yes	Yes	38.9	92	85	22	95		6.3	214	366	57	34	0.17	566	Yes	No	Yes	Yes	No	Yes	No	No	No	No	No	Yes	Yes	Yes
36	No	Male	46	35.5903	Yes	Yes	No	Yes	No	No	Yes	No	No	4	No	Yes	Yes	Yes	No	Yes	No	Yes	36.4	144	97	38	99	33	8.3	296	527	204	119	0.54	1165	No	No	No	No	No	No	No	No	No	No	No	Yes	No	No
35	No	Male	72	29.0174	No	Yes	No	Yes	No	No	Yes	No	Yes	9	No	Yes	Yes	Yes	No	Yes	Yes	No	39.1	107	87	29	100	21	14.1	208	703	144	330	0.48	1516	No	No	No	No	No	No	No	No	No	No	No	No	No	Yes
34	Yes	Male	67	23.6011	No	Yes	Yes	Yes	No	No	No	No	Yes	8	No	No	No	Yes	No	Yes	No	No	38.6	80	132	36	95	32	4.4	162	8892	293	175	1.58	1262	No	Yes	No	Yes	No	No	No	No	Yes	No	Yes	No	Yes	Yes
33	Yes	Male	69	22.8571	No	Yes	No	No	No	No	No	No	No	5	No	Yes	No	Yes	No	Yes	No	No						60	7.8	280	35200	230	341	3.54	3988	No	No	Yes	Yes	No	No	Yes	Yes	Yes	Yes	Yes	No	No	Yes
32	No	Female	52	36.6001	Yes	No	No	No	No	No	Yes	No	No	2	No	Yes	Yes	No	No	No	No	No	38.5	105	104	20	99		6.6	246	958	93	32			No	No	No	No	No	No	No	No	No	No	No	No	No	Yes
31	Yes	Male	47	19.0451	No	No	No	No	No	No	No	No	No	0	No	Yes	No	No	No	No	Yes	No	37	91	147	34		100	20.1	296	24218	85	343	0.84	2569	No	Yes	Yes	Yes	Yes	No	No	Yes	No	No	Yes	Yes	Yes	Yes
30	No	Female	81	22.13	No	Yes	No	No	No	No	No	No	No		No	Yes	No	Yes	No	No	No	No	37.8	125	103	21	96		9.7	238	1141	81	250	0.66		No	Yes	No	No	No	No	No	No	No	No	No	No	No	Yes
29	No	Male	68	31.0035	Yes	Yes	No	No	No	No	No	No	Yes	5	Yes	Yes	Yes	No	No	No	No	No	39.4	138	86	24	93		0.9	83	1419	71	99	0.27	2616	No	No	No	No	No	No	No	No	No	No	No	No	No	Yes
28	No	Female	55	22.47	No	Yes	No	No	No	No	No	No	No		No	Yes	No	Yes	No	No	Yes	No	37.9	124	94	18	94		5.2	208		79	24			No	No	No	No	No	No	No	No	No	No	No	No	No	No
27	No	Male	78	20.3906	No	No	Yes	No	No	No	Yes	No	No	7	No	No	No	Yes	No	No	No	No	38.4	99	103	20	99		2.6	145		96	2		46	No	No	No	No	No	No	No	No	No	No	No	No	No	No
26	Yes	Female	49	26.95	Yes	Yes	No	Yes	No	No	Yes	No	No		No	No	Yes	No	No	No	No	Yes	37.6	129	112	16			7.9	272	515	139	89			No	No	No	No	No	No	No	No	No	No	No	No	No	No
25	No	Male	53	28.2828	No	Yes	No	No	No	No	Yes	No	No	3	No	Yes	No	Yes	Yes	Yes	Yes	No	38.5	104	107	28	98	21	7.3	191	331	90	76	0.3	1148	No	No	No	No	No	No	No	No	No	No	No	No	No	No
24	No	Male	34	32.3715	Yes	No	No	No	No	No	No	No	No	1	Yes	Yes	Yes	Yes	Yes	Yes	No	No	37.9	106	84	24	100	24	5.9	268	797	84	43	0.04	668	No	No	No	No	No	Yes	No	No	No	No	No	No	No	No
23	Yes	Male	55	28.3045	No	No	No	No	No	No	No	No	No	1	No	Yes	Yes	Yes	No	Yes	Yes	No	38.8	121	93	40	96	43	8.9	271	706	89	132	0.35	34638	No	No	Yes	Yes	No	Yes	No	No	Yes	Yes	No	Yes	Yes	Yes
22	Yes	Male	45	25.3934	No	No	No	No	No	No	No	No	No	0	No	Yes	No	Yes	No	Yes	No	No	40.3	113	106	28	97		18.6	245		61	148			No	No	Yes	Yes	No	No	No	No	Yes	No	No	Yes	Yes	Yes
21	No	Female	77	29.9308	No	Yes	No	No	No	No	No	No	Yes	6	No	Yes	Yes	Yes	No	Yes	No	Yes	36.3	142	86	18	92		6.2	314	652	69	74	0.08	1689	No	No	No	No	No	No	No	No	No	No	No	No	No	No
20	Yes	Male	52	23.8643	No	No	No	No	No	No	No	No	No	1	No	Yes	Yes	Yes	No	Yes	No	No	37.4	97	87	40	100	21	7.2	386	1039	63	121	0.06	2370	No	Yes	No	Yes	No	No	No	No	No	No	No	Yes	Yes	Yes
19	Yes	Male	80	35.39	Yes	No	No	No	No	No	No	No	Yes		No	Yes	No	Yes	No	No	No	No	37.5	148	82	33	95		6.5	203	1295	126	89	0.21	3643	No	No	No	No	No	No	No	No	No	Yes	No	No	No	Yes
18	No	Female	35	24.1415	No	No	No	No	No	No	No	No	Yes	6	No	No	No	No	No	Yes	No	No	37.4	107	100	24	99		1.8	162	1866	80	9	0.05	159	No	No	No	No	No	No	No	No	No	No	No	No	No	No
17	No	Male	96	25.3444	No	No	No	Yes	No	No	No	No	No	7	No	Yes	Yes	Yes	No	Yes	No	No	38.2	118	81	30	98	28	5.7	174	3089	124	11	0.08	41	No	No	No	No	No	No	No	No	No	No	No	No	No	Yes
16	Yes	Male	58	25.0593	No	No	Yes	No	Yes	No	No	No	No	5	No	No	No	Yes	No	Yes	No	No	39.4	97	71	21	99		9.8	178	1695	114	45	0.2		No	No	Yes	Yes	No	No	Yes	No	No	No	Yes	No	Yes	Yes
15	No	Male	28	22.6613	No	No	No	No	No	No	No	No	Yes	2	Yes	Yes	No	No	No	No	Yes	No	39.3	113	117	14	97		8.5	167		81	31			No	No	Yes	No	No	No	No	No	No	No	No	No	No	Yes
14	No	Male	48	27.1017	No	No	No	No	No	No	No	No	No	0	No	No	Yes	Yes	No	Yes	No	No	39.1	91	94	40	97	45	6.4	235	691	100	236	0.1	1784	No	No	Yes	Yes	No	No	No	No	No	No	No	No	No	Yes
13	Yes	Male	65	39.1527	Yes	Yes	Yes	No	No	No	Yes	No	No	5	No	Yes	No	Yes	No	No	Yes	No	36.7	97	126	35	86	100	16.2	392	35200	130	319	2.9	1546	No	No	Yes	Yes	No	No	No	No	No	No	Yes	No	Yes	Yes
12	Yes	Male	57	26.7299	No	No	No	No	No	No	No	No	No	1	No	Yes	No	Yes	No	Yes	No	No	37.7	105	92	25	85	60	8.1	268	1128	97	186	0.24	2958	No	No	Yes	Yes	No	No	No	No	No	No	No	Yes	Yes	Yes
11	No	Female	52			No	No	No	No	No	No	No	No	1	No	Yes	Yes	No	No	Yes	Yes	No	39.8	115	121	34	92	30	9.5	285	901	70	64	0.09	730	No	No	No	No	No	No	No	No	No	No	No	No	No	No
10	Yes	Female	72	30.863	Yes	Yes	No	No	Yes	No	No	No	No	5	No	Yes	No	Yes	No	Yes	Yes	No	38.4	91	123	25	93	21	6.8	215	303	90	48	0.17	615	No	Yes	No	Yes	No	No	No	No	No	Yes	Yes	No	Yes	Yes
9	Yes	Male	56	35.7057	Yes	Yes	No	No	No	No	No	No	No	2	No	Yes	No	No	No	Yes	No	No	37.9	96	105	38		80	10.5	207	35200	133	283	0.42	1644	No	No	Yes	Yes	No	Yes	No	No	No	Yes	Yes	Yes	Yes	Yes
8	No	Female	84	26.129	No	Yes	No	No	No	No	No	No	No	5	No	No	No	No	No	No	No	Yes	37.8	88	120	24	99		14.1	343	1147	123	43	0.21	1717	No	No	No	No	No	No	No	No	No	No	No	No	No	No
7	Yes	Female	45	38.5675	Yes	Yes	No	No	No	Yes	No	No	No	1	No	Yes	No	Yes	No	Yes	No	No						80	9.1	387	1119	58	154	0.11	1300	No	Yes	Yes	Yes	No	Yes	No	No	No	No	No	No	Yes	Yes
6	Yes	Male	59	24.9135	No	No	No	No	No	No	No	No	No	2	No	Yes	No	No	No	Yes	No	No	39.9	113	104	30	100	30	5.9	29	1032	105	243	0.2	7981	No	Yes	Yes	Yes	No	No	Yes	No	No	Yes	No	Yes	No	Yes
5	Yes	Male	55	34.6021	Yes	Yes	No	No	No	No	Yes	No	No	3	No	Yes	No	Yes	No	Yes	Yes	No	38.6	81	103	23	92	30	7.1	243	4415	56	295	2.3	3587	No	Yes	Yes	Yes	No	Yes	No	No	No	No	No	No	Yes	Yes
4	Yes	Male	61	23.2438	No	No	No	No	No	No	No	No	No	2	No	Yes	Yes	Yes	No	Yes	No	No						94.5	16.6	141	2677	89	319	0.48	2542	No	No	Yes	Yes	Yes	Yes	Yes	No	Yes	No	Yes	No	Yes	Yes
3	Yes	Male	56	27.7743	No	No	No	No	No	No	No	No	No	1	No	No	Yes	No	No	Yes	No	No	38.5	118	104	36	93	100	9	254	1441	102	330	3.04	1718	No	Yes	Yes	Yes	No	No	No	No	No	No	No	No	Yes	Yes
2	No	Male	32	23.2716	No	No	No	No	No	No	No	No	No	0	No	Yes	No	Yes	Yes	Yes	Yes	Yes	39.6	125	118	35	98	21	8.8	166	390	88	204	0.54	1159	No	Yes	No	No	No	No	No	No	No	No	No	No	No	Yes
1	Yes	Male	64	37.037	Yes	Yes	No	No	No	No	Yes	No	No	4	No	No	No	No	No	No	No	No						80	16.5	521	1187	62	159	0.14	1497	No	No	Yes	Yes	No	No	No	No	No	No	No	No	Yes	Yes

## Sheet: P-values Supp Fig 3
Supplemental Figure 3
ICU vs. Healthy			non-ICU vs. Healthy			ICU vs. non-ICU
	Adj. P-value			Adj. P-value			Adj. P-value
IL-1alpha	1.14e-07		IL-1alpha	0.00350203		TNF-alpha	0.0178183
TNF-alpha	1.2e-38		TNF-alpha	9.66e-14		CCL3	0.00734352
IL-18	8.44e-63		IL-18	9.65e-65		CXCL12	0.0178183
IL-27	4.37e-06		IL-27	1.28e-06
IFN-alpha2	8.15e-06		IFN-alpha2	1.31e-15
IFN-gamma	1.2e-38		IFN-gamma	1.17e-24
IL-4	0.00186276		IL-4	8.39e-05
IL-17A	3.99e-10		IL-13	6.23e-05
IL-21	0.000137838		IL-17A	1.9e-06
IL-22	4.02e-07		IL-21	0.000145823
IL-2	2e-06		IL-22	2.07e-05
IL-7	1.76e-21		IL-2	0.00714505
CXCL1	4.6e-22		IL-7	3.08e-15
PDGF-BB	3.92e-15		CCL3	0.0109345
SCF	2.45e-08		CCL11	1.62e-05
VEGF-D	0.00221894		CXCL1	1.41e-06
G-CSF	1.28e-31		CXCL12	9.24e-09
			PDGF-BB	9e-19
			SCF	9e-09
			VEGF-D	0.00677277
			G-CSF	1.85e-17
